# Supplementary material for: Cerebellar and hepatic alterations in ACBD5-deficient mice are associated with unexpected, distinct alterations in cellular lipid homeostasis
Source: Commun Biol. 2020 Nov 26;3:713. doi: 10.1038/s42003-020-01442-x (PMC7691522; doi:10.1038/s42003-020-01442-x)
Supplement: Supplementary file 3 — Supplementary Data 1 [file 42003_2020_1442_MOESM3_ESM.xlsx]

## Sheet: Fig. 1A, B
Relative gene expression of ACBD5 and ACBD4 in different tissues
Liver average deltaCT values normalized to actin were set as 1
ACBD5 expression:
Acbd5+/+	Exp. 1	Exp. 2	Exp. 3	Exp. 4	Exp. 5
Liver	1.08846	0.737995	0.963774	1	1.20472
Cerebrum	0.375716	0.546509	0.767497	0.450625	0.239203
Cerebellum	0.33979	0.462754	0.338736	0.171348	0.21633
Spleen	0.00627014	0.36433	0.0143603	0.0313585	0.0775518
Heart	0.067345	0.0558739	0.121013	0.000599065	0.0789074
Kidney	0.492336	0.467591	0.621244	0.323088	0.228665
Acbd5-/-	Exp. 1	Exp. 2	Exp. 3	Exp. 4	Exp. 5
Liver	0.0226823	0.0255296	0.0332209	0.0246888	0.0579642
Cerbrum	0.0655034	0.0580451	0.0474724	0.0712977	0.00128529
Cerebellum	0.0378835	0.105354	0.137094	0.0412346	0.0546477
Spleen	0.00504026	0.0611424	0.143412	0.00548611	0.00727067
Heart	0.00184484	0.00395616	0.00487032	0.00200803	0.00121175
Kidney	0.0184878	0.0155528	0.0359774	0.0201232	0.012747
ACBD5 expression:
Acbd5+/+	Exp. 1	Exp. 2	Exp. 3	Exp. 4	Exp. 5
Liver	1.08003	0.915842	0.901815	1.06106	1.04703
Cerebrum	0.484284	0.683887	0.490796	0.479466	0.585888
Cerebellum	0.675452	1.01525	0.249687	0.34021	0.529865
Spleen	0.025364	1.31661	0.754292	0.0722679	0.805914
Heart	0.106131	0.152495	0.131051	8.02299e-05	0.10797
Kidney	1.568	2.13884	1.52435	1.43843	1.23859
Acbd5-/-	Exp. 1	Exp. 2	Exp. 3	Exp. 4	Exp. 5
Liver	0.6237	1.04741	0.696935	0.421761	0.981934
Cerebrum	0.378647	0.408053	0.266849	0.363367	0.116524
Cerebellum	0.276227	0.573089	0.335433	0.53016	0.828571
Spleen	0.0317725	0.642527	0.506662	0.0256393	0.682404
Heart	0.00148938	0.0792102	0.0742789	0.000226139	0.103571
Kidney	0.992352	1.41111	1.01684	1.31905	1.269

## Sheet: Fig. 1E-H
1. DHA	count	total area	size	% of area	circularity			count	total area	size	% of area	circularity			count	total area	size	% of area	circularity
							MEF WT control	184.736	1526.78	8.20351	4.207	0.85856		MEF KO control	193.72	1571.88	8.07363	5.94462	0.858348		T-test
MEF WT control	184.736	1526.78	8.20351	4.207	0.85856		MEF WT control	185.012	1797.95	9.71827	4.7588	0.847856		MEF KO control	207.14	1837.39	8.92411	5.97264	0.861036			Count	total area	size	% of area	circularity
ME WT 12h DHA	195.448	2608.77	13.7855	9.11909	0.849004		MEF WT control	190.972	1742.27	9.30685	4.60288	0.840296		MEF KO control	198.66	2203.59	11.1718	6.06145	0.868104		WTcont/KOcont	0.283116	0.450885	0.601266	0.165263	0.199625
MEF WT 24h DHA	194.524	1842.85	9.46334	4.74042	0.850084		MEF WT control	254.372	2789.9	11.1621	5.54086	0.829056		MEF KO control	307.276	2879.67	9.35456	4.73709	0.862444		WT12h/KO12h	0.722886	0.0122861	0.00150574	0.206691	0.00197759
							MEF WT control	241.256	2212.94	9.19166	3.8772	0.85036		MEF KO control	279.608	2038.55	7.11872	3.80839	0.881148		WT24h/KO24h	0.410878	0.117932	0.069712	0.400978	0.0194974
MEF KO control	193.72	1571.88	8.07363	5.94462	0.858348		MEF WT control P14	274.092	2227.64	8.19103	5.44517	0.901508		MEF KO control P14	376.396	3305.2	8.81714	6.19579	0.891896		WTcont/WT12h	0.171124	0.00788035	0.00272893	0.0194042	0.334422
MEF KO 12h DHA	243.736	2365.33	9.70903	7.2942	0.875496		Average	221.74	2049.58	9.29558	4.73865	0.854606		Average	260.467	2306.05	8.91	5.45333	0.870496		WTcont/WT24h	0.21903	0.0916369	0.0994145	0.0525759	0.464237
MEF KO 24h DHA	162.384	1352.85	8.0508	4.61227	0.879292		SD	39.6267	455.531	1.1033	0.661256	0.0250464		SD	73.6424	658.488	1.35872	0.964461	0.0132593		KOcont/KO12h	0.721459	0.807573	0.86552	0.766414	0.201245
							ME WT 12h DHA	195.448	2608.77	13.7855	9.11909	0.849004		MEF KO 12h DHA	243.736	2365.33	9.70903	7.2942	0.875496		KOcont/KO24h	0.433167	0.569696	0.868795	0.617295	0.914046
2. DHA	count	total area	size	% of area	circularity		MEF WT 12h DHA	228.048	2275.86	10.1996	5.69968	0.834912		MEF KO 12h DHA	205.248	1649.68	8.16842	5.68378	0.864332
							MEF WT 12h DHA	238.568	2900.3	12.4671	5.58501	0.831704		MEF KO 12h DHA	209.44	2260.11	10.7363	5.83	0.884032
MEF WT control	185.012	1797.95	9.71827	4.7588	0.847856		MEF WT 12h DHA	287.048	3947.99	14.5506	6.33373	0.831344		MEF KO 12h DHA	273.069	2510.96	9.21611	5.30358	0.874636
MEF WT 12h DHA	228.048	2275.86	10.1996	5.69968	0.834912		MEF WT 12h DHA	296.104	3579.88	12.4054	5.21768	0.824984		MEF KO 12h DHA	289.188	2344.6	7.92049	4.41106	0.883812
MEF WT 24h DHA	209.68	1922.93	9.27118	5.23326	0.832712		MEF WT 12h DHA P14	292.956	3225.34	11.1923	7.682	0.877244		MEF KO 12 DHA P14	268.908	2262.38	8.4457	5.2133	0.902892
							Average	256.362	3089.69	12.4334	6.6062	0.841532		Average	248.265	2232.18	9.03267	5.62265	0.880867
MEF KO control	207.14	1837.39	8.92411	5.97264	0.861036		SD	41.6869	620.459	1.60267	1.50591	0.0192313		SD	34.9125	299.697	1.06975	0.956884	0.012999
MEF KO 12h DHA	205.248	1649.68	8.16842	5.68378	0.864332		MEF WT 24h DHA	194.524	1842.85	9.46334	4.74042	0.850084		MEF KO 24h DHA	162.384	1352.85	8.0508	4.61227	0.879292		Pixel/µm correction:		8.0453^2 --> 64.72685209
MEF KO 24h DHA	243.488	1949.92	8.10118	4.96114	0.863148		MEF WT 24h DHA	209.68	1922.93	9.27118	5.23326	0.832712		MEF KO 24h DHA	243.488	1949.92	8.10118	4.96114	0.863148
							MEF WT 24h DHA	261.656	2880.72	11.2307	5.26307	0.855716		MEF KO 24h DHA	240.468	2732.13	11.2759	6.64867	0.871788			count	total area	size	% of area	circularity			count	total area	size	% of area	circularity
3. DHA	count	total area	size	% of area	circularity		MEF WT 24h DHA	282.768	4155.04	15.1552	6.364	0.824492		MEF KO 24h DHA	244.62	2248.06	9.20906	4.63143	0.866396		MEF WT control	184.736	23.5881	0.12674	4.207	0.85856		MEF KO control	193.72	24.2848	0.124734	5.94462	0.858348
							MEF WT 24h DHA	293.24	3487.58	12.2403	5.51294	0.819364		MEF KO 24h DHA	248.724	2237.05	9.14357	4.68564	0.874482		MEF WT control	185.012	27.7775	0.150143	4.7588	0.847856		MEF KO control	207.14	28.3869	0.137873	5.97264	0.861036
MEF WT control	190.972	1742.27	9.30685	4.60288	0.840296		MEF WT 24h DHA P14	270.436	2611.52	9.65451	6.20486	0.881576		MEF KO 24h DHA	259.716	2165.8	8.43355	5.59371	0.871788		MEF WT control	190.972	26.9173	0.143787	4.60288	0.840296		MEF KO control	198.66	34.0445	0.1726	6.06145	0.868104
MEF WT 12h DHA	238.568	2900.3	12.4671	5.58501	0.831704		Average	252.051	2816.77	11.1692	5.55309	0.843991		Average	233.233	2114.3	9.03568	5.18881	0.871149		MEF WT control	254.372	43.1027	0.17245	5.54086	0.829056		MEF KO control	307.276	44.4895	0.144524	4.73709	0.862444
MEF WT 24h DHA	261.656	2880.72	11.2307	5.26307	0.855716		SD	40.4351	898.294	2.2736	0.621425	0.0232428		SD	35.3499	452.582	1.2055	0.805383	0.00574179		MEF WT control	241.256	34.1889	0.142007	3.8772	0.85036		MEF KO control	279.608	31.4947	0.109981	3.80839	0.881148
																					MEF WT control P14	274.092	34.4159	0.126548	5.44517	0.901508		MEF KO control P14	376.396	51.0638	0.136221	6.19579	0.891896
MEF KO control	198.66	2203.59	11.1718	6.06145	0.868104																Average	221.74	31.6651	0.143612	4.73865	0.854606		Average	260.467	35.6274	0.137655	5.45333	0.870496
MEF KO 12h DHA	209.44	2260.11	10.7363	5.83	0.884032		Averages from all experiments:														SD	39.6267	7.03774	0.0170454	0.661256	0.0250464		SD	73.6424	10.1733	0.0209915	0.964461	0.0132593
MEF KO 24h DHA	240.468	2732.13	11.2759	6.64867	0.871788																ME WT 12h DHA	195.448	40.3043	0.21298	9.11909	0.849004		MEF KO 12h DHA	243.736	36.5433	0.15	7.2942	0.875496
								Average		SD					Average		SD				MEF WT 12h DHA	228.048	35.1609	0.15758	5.69968	0.834912		MEF KO 12h DHA	205.248	25.4867	0.126198	5.68378	0.864332
4. DHA	count	total area	average size	% of Area	circularity		Count	WT	ACBD5-/-	WT	ACBD5-/-			Total area	WT	ACBD5-/-	WT	ACBD5-/-			MEF WT 12h DHA	238.568	44.8083	0.192611	5.58501	0.831704		MEF KO 12h DHA	209.44	34.9177	0.16587	5.83	0.884032
							control	221.74	260.467	39.6267	73.6424			control	31.6651	35.6274	7.03774	10.1733			MEF WT 12h DHA	287.048	60.9947	0.2248	6.33373	0.831344		MEF KO 12h DHA	273.069	38.7932	0.142385	5.30358	0.874636
MEF WT control	254.372	2789.9	11.1621	5.54086	0.829056		12 h DHA	256.362	248.265	41.6869	34.9125			12 h DHA	47.7343	34.4861	9.5858	4.63018			MEF WT 12h DHA	296.104	55.3074	0.191658	5.21768	0.824984		MEF KO 12h DHA	289.188	36.2229	0.122368	4.41106	0.883812
MEF WT 12h DHA	287.048	3947.99	14.5506	6.33373	0.831344		24 h DHA	252.051	233.233	40.4351	35.3499			24 h DHA	43.5179	32.665	13.8782	6.99218			MEF WT 12h DHA P14	292.956	49.83	0.172917	7.682	0.877244		MEF KO 12 DHA P14	268.908	34.9528	0.130482	5.2133	0.902892
MEF WT 24h DHA	282.768	4155.04	15.1552	6.364	0.824492																Average	256.362	47.7343	0.192091	6.6062	0.841532		Average	248.265	34.4861	0.139551	5.62265	0.880867
								Average		SD					Average		SD				SD	41.6869	9.5858	0.0247605	1.50591	0.0192313		SD	34.9125	4.63018	0.0165271	0.956884	0.012999
MEF KO control	307.276	2879.67	9.35456	4.73709	0.862444		Size	WT	ACBD5-/-	WT	ACBD5-/-			% of area	WT	ACBD5-/-	WT	ACBD5-/-			MEF WT 24h DHA	194.524	28.4712	0.146204	4.74042	0.850084		MEF KO 24h DHA	162.384	20.9009	0.124381	4.61227	0.879292
MEF KO 12h DHA	273.069	2510.96	9.21611	5.30358	0.874636		control	0.143612	0.137655	0.0170454	0.0209915			control	4.73865	5.45333	0.661256	0.964461			MEF WT 24h DHA	209.68	29.7084	0.143235	5.23326	0.832712		MEF KO 24h DHA	243.488	30.1254	0.125159	4.96114	0.863148
MEF KO 24h DHA	244.62	2248.06	9.20906	4.63143	0.866396		12 h DHA	0.192091	0.139551	0.0247605	0.0165271			12 h DHA	6.6062	5.62265	1.50591	0.956884			MEF WT 24h DHA	261.656	44.5058	0.17351	5.26307	0.855716		MEF KO 24h DHA	240.468	42.2102	0.174208	6.64867	0.871788
							24 h DHA	0.172559	0.139597	0.0351261	0.0186244			24 h DHA	5.55309	5.18881	0.621425	0.805383			MEF WT 24h DHA	282.768	64.1935	0.234141	6.364	0.824492		MEF KO 24h DHA	244.62	34.7316	0.142276	4.63143	0.866396
5. DHA	count	total area	Average size	% of Area	circularity																MEF WT 24h DHA	293.24	53.8816	0.189107	5.51294	0.819364		MEF KO 24h DHA	248.724	34.5614	0.141264	4.68564	0.874482
								Average		SD											MEF WT 24h DHA P14	270.436	40.3468	0.149158	6.20486	0.881576		MEF KO 24h DHA	259.716	33.4606	0.130294	5.59371	0.871788
MEF WT control	241.256	2212.94	9.19166	3.8772	0.85036		Circularity	WT	ACBD5-/-	WT	ACBD5-/-										Average	252.051	43.5179	0.172559	5.55309	0.843991		Average	233.233	32.665	0.139597	5.18881	0.871149
MEF WT 12h DHA	296.104	3579.88	12.4054	5.21768	0.824984		control	0.854606	0.870496	0.0250464	0.0132593										SD	40.4351	13.8782	0.0351261	0.621425	0.0232428		SD	35.3499	6.99218	0.0186244	0.805383	0.00574179
MEF WT 24h DHA	293.24	3487.58	12.2403	5.51294	0.819364		12 h DHA	0.841532	0.880867	0.0192313	0.012999
							24 h DHA	0.843991	0.871149	0.0232428	0.00574179
MEF KO control	279.608	2038.55	7.11872	3.80839	0.881148
MEF KO 12h DHA	289.188	2344.6	7.92049	4.41106	0.883812
MEF KO 24h DHA	248.724	2237.05	9.14357	4.68564	0.874482
6. DHA	count	total area	average size	% Area	circularity
MEF WT control P14	274.092	2227.64	8.19103	5.44517	0.901508
MEF WT 12h DHA P14	292.956	3225.34	11.1923	7.682	0.877244
MEF WT 24h DHA P14	270.436	2611.52	9.65451	6.20486	0.881576
MEF KO control P14	376.396	3305.2	8.81714	6.19579	0.891896
MEF KO 12 DHA P14	268.908	2262.38	8.4457	5.2133	0.902892
MEF KO 24h DHA	259.716	2165.8	8.43355	5.59371	0.871788

## Sheet: Fig. 2B, Suppl. Fig. 2A
Organ homogenates - VLCFA Analysis
Blood Plasma
			µmol/L
Nr	Organ	DP mg/ml	Pristanic acid	Phytanic acid	C22:0	C24:0	C26:0	C26/C22	Gender	Genotype			t-test, two-sided
104	Plasma	10.932	0.03	0.23	12.19	13.38	0.82	0.0672683	female	-/-				Variable 2
105	Plasma	7.61319	0.03	0.26	12.3	14.02	0.8	0.0650407	female	-/-		Mean	0.0387017	0.0199848
106	Plasma	9.0624	0.04	0.3	15.43	18.71	1.17	0.0758263	female	-/-		Variance	0.000195475	4.48253e-05
107	Plasma	9.63489	0.05	0.33	15.06	16.56	1.09	0.0723772	female	-/-		Observations	5	5
108	Plasma	7.5164	0.04	0.3	11.66	12.57	1.05	0.0900515	female	-/-		Hypothesized Mean Difference	0
		Average	0.042	0.37	24.354	16.87	0.33	0.0138585				df	6
		SD	0.0116619	0.0695701	4.42889	2.03996	0.0750999	0.00361682				t Stat	2.69986
												P(T<=t) one-tail	0.0177912
127	Plasma	6.85619	0.03	0.32	12.44	10.41	0.21	0.016881	female	+/+		t Critical one-tail	1.94318
131	Plasma	5.94967	0.03	0.28	10.58	9.58	0.18	0.0170132	female	+/+		P(T<=t) two-tail	0.0355825
133	Plasma	8.08265	0.03	0.33	11.5	10.34	0.34	0.0295652	female	+/+		t Critical two-tail	2.44691
151	Plasma	6.6568	0.03	0.27	10.83	10.34	0.32	0.0295476	female	+/+
152	Plasma	7.30597	0.03	0.29	11.51	10.17	0.29	0.0251955	female	+/+
		Average	0.03	0.298	11.372	10.168	0.268	0.0236405
		SD	0	0.0231517	0.647623	0.30446	0.0624179	0.00569253
112	Plasma	12.4144	0.03	0.34	31.39	19.9	0.98	0.0312201	male	-/-		t-Test: Two-Sample Assuming Unequal Variances
113	Plasma	8.76924	0.03	0.33	28.83	20.18	0.77	0.0267083	male	-/-
114	Plasma	9.3196	0.09	0.63	17.84	22.39	1.58	0.088565	male	-/-			Variable 1	Variable 2
115	Plasma	8.64202	0.03	0.33	31.18	18.5	0.93	0.0298268	male	-/-		Mean	0.026269	0.00828318
117	Plasma	8.55352	0.06	0.45	33.56	18.77	1.19	0.0354589	male	-/-		Variance	0.000188663	9.74973e-07
		Average	0.048	0.416	28.56	19.948	1.09	0.0423558				Observations	5	5
		SD	0.024	0.116207	5.56533	1.37869	0.279356	0.0232752				Hypothesized Mean Difference	0
												df	4
135	Plasma	8.18235	0.03	0.3	24.84	16.82	0.29	0.0116747	male	+/+		t Stat	2.92048
140	Plasma	8.11975	0.06	0.49	22.27	18.58	0.44	0.0197575	male	+/+		P(T<=t) one-tail	0.0216114
162	Plasma	6.21397	0.05	0.4	32.14	17.82	0.39	0.0121344	male	+/+		t Critical one-tail	2.13185
163	Plasma	9.36245	0.03	0.35	23.88	18.17	0.23	0.00963149	male	+/+		P(T<=t) two-tail	0.0432228
164	Plasma	8.38405	0.04	0.31	18.64	12.96	0.3	0.0160944	male	+/+		t Critical two-tail	2.77645
		Average	0.038	0.284	13.328	15.048	0.986	0.0741128
		SD	0.00748331	0.0349857	1.58444	2.26609	0.148943	0.00882203
Kidney
			µmol/L					nmol/mg DP
Nr	Organ	DP mg/ml	Pristanic A.	Phytanic A.	C22:0	C24:0	C26:0	Pristanic A.	Phytanic A.	C22:0	C24:0	C26:0	C26/C22	Gender	Genotype	t-test two-sided
135	Kidney	8.18235	0.01	0.01	6.34	8.49	0.23	0.00122214	0.00122214	0.774839	1.0376	0.0281093	0.0362776	female	-/-			Variable 2
140	Kidney	8.11975	0.01	0.01	6.03	8.07	0.25	0.00123157	0.00123157	0.742634	0.993873	0.0307891	0.0414594	female	-/-	Mean	0.0387017	0.0199848
162	Kidney	6.21397	0.01	0.02	5.69	7.31	0.39	0.00160928	0.00321855	0.915678	1.17638	0.0627618	0.0685413	female	-/-	Variance	0.000195475	4.48253e-05
163	Kidney	9.36245	0.01	0.02	6.3	8.09	0.36	0.0010681	0.00213619	0.672901	0.86409	0.0384515	0.0571429	female	-/-	Observations	5	5
164	Kidney	8.38405	0.01	0.02	6.17	8.14	0.28	0.00119274	0.00238548	0.735921	0.970891	0.0333967	0.0453809	female	-/-	Hypothesized Mean Difference	0
		Average	0.01	0.016	6.106	8.02	0.302	0.00126476	0.00203879	0.768395	1.00857	0.0387017	0.0497604			df	6
		SD	0	0.00489898	0.234657	0.386471	0.0624179	0.000181919	0.000753664	0.0807108	0.101502	0.0125052	0.011637			t Stat	2.69986
																P(T<=t) one-tail	0.0177912
127	Kidney	6.85619	0.03	0.04	6.86	7.68	0.18	0.00437561	0.00583415	1.00056	1.12016	0.0262537	0.0262391	female	+/+	t Critical one-tail	1.94318
131	Kidney	5.94967	0.02	0.04	6.33	7.17	0.13	0.00336153	0.00672306	1.06392	1.20511	0.02185	0.0205371	female	+/+	P(T<=t) two-tail	0.0355825
133	Kidney	8.08265	0.03	0.04	7.77	8.69	0.21	0.00371165	0.00494887	0.961318	1.07514	0.0259816	0.027027	female	+/+	t Critical two-tail	2.44691
151	Kidney	6.6568	0.01	0.02	5.65	6.77	0.09	0.00150222	0.00300445	0.848756	1.01701	0.01352	0.0159292	female	+/+
152	Kidney	7.30597	0.01	0.02	5.81	6.8	0.09	0.00136874	0.00273749	0.79524	0.930746	0.0123187	0.0154905	female	+/+
		Average	0.02	0.032	6.484	7.422	0.14	0.00286395	0.0046496	0.933959	1.06963	0.0199848	0.0210446
		SD	0.00894427	0.00979796	0.770548	0.714126	0.0481664	0.00121171	0.00155914	0.0985669	0.0927319	0.00598834	0.00489989
112	Kidney	12.4144	0.01	0.03	5.83	7	0.27	0.000805518	0.00241655	0.469617	0.563863	0.021749	0.0463122	male	-/-	t-Test: Two-Sample Assuming Unequal Variances
113	Kidney	8.76924	0.01	0.01	3.62	4.41	0.11	0.00114035	0.00114035	0.412807	0.502894	0.0125439	0.0303867	male	-/-
114	Kidney	9.3196	0.02	0.03	5.33	6.56	0.46	0.00214601	0.00321902	0.571913	0.703893	0.0493583	0.0863039	male	-/-		Variable 1	Variable 2
115	Kidney	8.64202	0.01	0.02	3.92	4.4	0.2	0.00115714	0.00231427	0.453598	0.50914	0.0231427	0.0510204	male	-/-	Mean	0.026269	0.00828318
117	Kidney	8.55352	0.01	0.02	5.58	6.33	0.21	0.00116911	0.00233822	0.652363	0.740047	0.0245513	0.0376344	male	-/-	Variance	0.000188663	9.74973e-07
		Average	0.012	0.022	4.856	5.74	0.25	0.00128363	0.00228568	0.51206	0.603967	0.026269	0.0503315			Observations	5	5
		SD	0.004	0.00748331	0.905684	1.11109	0.11679	0.000452093	0.000663869	0.0875646	0.0993166	0.0122854	0.0193373			Hypothesized Mean Difference	0
																df	4
104	Kidney	10.932	0.01	0.03	6.15	7.42	0.08	0.000914747	0.00274424	0.56257	0.678743	0.00731798	0.0130081	male	+/+	t Stat	2.92048
105	Kidney	7.61319	0.01	0.02	3.8	4.59	0.06	0.00131351	0.00262702	0.499134	0.602901	0.00788106	0.0157895	male	+/+	P(T<=t) one-tail	0.0216114
106	Kidney	9.0624	0.01	0.03	5.61	7.57	0.09	0.00110346	0.00331038	0.619042	0.83532	0.00993115	0.0160428	male	+/+	t Critical one-tail	2.13185
107	Kidney	9.63489	0.01	0.04	9.07	8.72	0.08	0.00103789	0.00415158	0.941371	0.905044	0.00830316	0.00882029	male	+/+	P(T<=t) two-tail	0.0432228
108	Kidney	7.5164	0.01	0.02	3.66	4.52	0.06	0.00133042	0.00266085	0.486936	0.601352	0.00798255	0.0163934	male	+/+	t Critical two-tail	2.77645
		Average	0.01	0.028	5.658	6.564	0.074	0.00114001	0.00309881	0.62181	0.724672	0.00828318	0.0140108
		SD	0	0.00748331	1.96623	1.70104	0.012	0.000160541	0.000581928	0.166659	0.124034	0.000883164	0.00286064
Liver
			µmol/L					nmol/mg DP
Nr	Organ	DP mg/ml	Pristanic A.	Phytanic A.	C22:0	C24:0	C26:0	Pristanic A.	Phytanic A.	C22:0	C24:0	C26:0	C26/C22	Gender	Genotype	t-Test: Two-Sample Assuming Unequal Variances
135	Liver	23.5816	0.01	0.04	25.41	30.17	1.12	0.00042406	0.00169624	1.07754	1.27939	0.0474947	0.0440771	female	-/-
140	Liver	26.0646	0.01	0.05	26.37	31.99	1.23	0.000383661	0.00191831	1.01172	1.22733	0.0471904	0.0466439	female	-/-		Variable 1	Variable 2
162	Liver	24.9147	0.01	0.05	21.39	27.65	1.07	0.00040137	0.00200685	0.85853	1.10979	0.0429466	0.0500234	female	-/-	Mean	0.0462783	0.0065683
163	Liver	23.3613	0.02	0.07	24.26	30.11	1.22	0.000856116	0.00299641	1.03847	1.28888	0.0522231	0.0502885	female	-/-	Variance	1.78087e-05	8.77711e-07
164	Liver	17.8156	0.01	0.04	15.33	18.62	0.74	0.000561307	0.00224523	0.860484	1.04515	0.0415367	0.0482714	female	-/-	Observations	5	5
		Average	0.012	0.05	22.552	27.708	1.076	0.000525303	0.00217261	0.969347	1.19011	0.0462783	0.0478609			Hypothesized Mean Difference	0
		SD	0.004	0.0109545	3.9792	4.74893	0.178505	0.000176865	0.000447881	0.0920972	0.0965156	0.00377452	0.00230374			df	4
																t Stat	20.541
127	Liver	22.5197	0.01	0.05	17.51	15	0.14	0.000444055	0.00222028	0.777541	0.666083	0.00621677	0.00799543	female	+/+	P(T<=t) one-tail	1.65884e-05
131	Liver	27.6319	0.02	0.07	24.86	21.79	0.2	0.0007238	0.0025333	0.899684	0.788581	0.007238	0.00804505	female	+/+	t Critical one-tail	2.13185
133	Liver	27.516	0.02	0.07	27.72	23.55	0.21	0.00072685	0.00254397	1.00741	0.855866	0.00763192	0.00757576	female	+/+	P(T<=t) two-tail	3.31768e-05
151	Liver	26.0322	0.02	0.06	19.72	17.63	0.17	0.00076828	0.00230484	0.757524	0.677238	0.00653038	0.00862069	female	+/+	t Critical two-tail	2.77645
152	Liver	26.7973	0.01	0.05	17.57	15.69	0.14	0.000373172	0.00186586	0.655664	0.585507	0.00522441	0.00796813	female	+/+
		MITTEL	0.016	0.06	21.476	18.732	0.172	0.000607231	0.00229365	0.819565	0.714655	0.0065683	0.00804101
		St.Abw	0.00489898	0.00894427	4.11117	3.37522	0.0292575	0.000164465	0.000248438	0.121807	0.0957536	0.000837955	0.000334632
																t-Test: Two-Sample Assuming Unequal Variances
112	Liver	29.4757	0.01	0.06	36.65	23.07	0.57	0.000339263	0.00203558	1.2434	0.782679	0.019338	0.0155525	male	-/-
113	Liver	32.1197	0.01	0.07	46.3	34.63	0.95	0.000311336	0.00217935	1.44148	1.07816	0.0295769	0.0205184	male	-/-		Variable 1	Variable 2
114	Liver	26.4916	0.01	0.11	21.92	30.34	0.85	0.000377479	0.00415227	0.827434	1.14527	0.0320857	0.0387774	male	-/-	Mean	0.0250086	0.00693517
115	Liver	26.6437	0.01	0.05	30.29	18.48	0.49	0.000375324	0.00187662	1.13686	0.693598	0.0183909	0.016177	male	-/-	Variance	3.68296e-05	2.29382e-06
117	Liver	30.4077	0.02	0.09	58.63	30.69	0.78	0.000657728	0.00295977	1.92813	1.00928	0.0256514	0.0133038	male	-/-	Observations	5	5
		MITTEL	0.012	0.076	38.758	27.442	0.728	0.000412226	0.00264072	1.31546	0.941797	0.0250086	0.0208658			Hypothesized Mean Difference	0
		St.Abw	0.004	0.0215407	12.7393	5.83176	0.172325	0.000125174	0.000842554	0.365105	0.174052	0.00542805	0.00925576			df	4
																t Stat	6.4611
104	Liver	39.3353	0.02	0.11	70.44	47.48	0.23	0.00050845	0.00279647	1.79076	1.20706	0.00584717	0.00326519	male	+/+	P(T<=t) one-tail	0.00147754
105	Liver	34.4373	0.03	0.13	62.33	49.92	0.27	0.000871149	0.00377498	1.80996	1.44959	0.00784034	0.00433178	male	+/+	t Critical one-tail	2.13185
106	Liver	34.7083	0.02	0.11	82.91	48.39	0.22	0.000576231	0.00316927	2.38876	1.39419	0.00633854	0.00265348	male	+/+	P(T<=t) two-tail	0.00295508
107	Liver	32.8609	0.03	0.12	77.47	60.4	0.3	0.00091294	0.00365176	2.35752	1.83805	0.0091294	0.00387247	male	+/+	t Critical two-tail	2.77645
108	Liver	28.9834	0.01	0.07	50.51	32.3	0.16	0.000345025	0.00241517	1.74272	1.11443	0.0055204	0.00316769	male	+/+
		MITTEL	0.022	0.108	68.732	47.698	0.236	0.000642759	0.00316153	2.01794	1.40067	0.00693517	0.00345812
		St.Abw	0.00748331	0.0203961	11.4308	8.9878	0.0475815	0.00021738	0.000511276	0.291011	0.250263	0.00135464	0.000583779
Brain
			µmol/L					nmol/mg DP
Nr	Organ	DP mg/ml	Pristanic A.	Phytanic A.	C22:0	C24:0	C26:0	Pristanic A.	Phytanic A.	C22:0	C24:0	C26:0	C26/C22	Gender	Genotyp	t-Test: Two-Sample Assuming Unequal Variances
135	Brain	10.3872	0	0.01	7.8	9.94	0.37	0	0.000962723	0.750924	0.956946	0.0356207	0.0474359	female	-/-
140	Brain	10.7373	0	0.01	5.67	7.07	0.26	0	0.000931333	0.528066	0.658453	0.0242147	0.0458554	female	-/-		Variable 1	Variable 2
162	Brain	7.89486	0	0.01	3.34	3.99	0.13	0	0.00126665	0.42306	0.505392	0.0164664	0.0389222	female	-/-	Mean	0.0192376	0.00958024
163	Brain	8.38869	0	0.01	2.67	3	0.07	0	0.00119208	0.318286	0.357624	0.00834457	0.0262172	female	-/-	Variance	0.000119686	2.18432e-05
164	Brain	11.2636	0	0.01	3.39	3.96	0.13	0	0.000887817	0.30097	0.351575	0.0115416	0.0383481	female	-/-	Observations	5	5
		Average	0	0.01	4.574	5.592	0.192	0	0.00104812	0.464261	0.565998	0.0192376	0.0393557			Hypothesized Mean Difference	0
		SD	0	0	1.90568	2.57052	0.108517	0	0.000151729	0.164874	0.225592	0.00978514	0.00750144			df	5
																t Stat	1.81518
127	Brain	2.84061	0	0.01	2.76	3.44	0.05	0	0.00352037	0.971622	1.21101	0.0176018	0.0181159	female	+/+	P(T<=t) one-tail	0.0646038
131	Brain	10.0626	0	0	4.69	6.06	0.07	0	0	0.466081	0.602229	0.00695644	0.0149254	female	+/+	t Critical one-tail	2.01505
133	Brain	10.5054	0	0.01	4.31	5.48	0.06	0	0.000951887	0.410263	0.521634	0.00571132	0.0139211	female	+/+	P(T<=t) two-tail	0.129208
151	Brain	9.02395	0	0.01	5.17	6.61	0.08	0	0.00110816	0.57292	0.732495	0.0088653	0.0154739	female	+/+	t Critical two-tail	2.57058
152	Brain	11.4073	0	0.01	5.63	7.41	0.1	0	0.000876629	0.493542	0.649582	0.00876629	0.017762	female	+/+
		Average	0	0.008	4.512	5.8	0.072	0	0.00129141	0.582886	0.74339	0.00958024	0.0160397
		SD	0	0.004	0.982332	1.34073	0.0172047	0	0.00117957	0.201315	0.243592	0.00418026	0.00163263
112	Brain	14.8703	0	0.01	3.41	3.98	0.21	0	0.000672483	0.229317	0.267648	0.0141221	0.0615836	male	-/-	t-Test: Two-Sample Assuming Unequal Variances
113	Brain	13.41	0	0	3.31	3.86	0.22	0	0	0.246831	0.287845	0.0164057	0.0664653	male	-/-
114	Brain	14.1789	0	0.01	3.25	3.92	0.21	0	0.000705275	0.229215	0.276468	0.0148108	0.0646154	male	-/-		Variable 1	Variable 2
115	Brain	14.4803	0	0.01	3.43	4.06	0.22	0	0.000690593	0.236873	0.280381	0.015193	0.0641399	male	-/-	Mean	0.0158303	0.00581833
117	Brain	13.4266	0	0.01	3.75	4.67	0.25	0	0.00074479	0.279296	0.347817	0.0186198	0.0666667	male	-/-	Variance	3.11886e-06	5.80319e-07
		Average	0	0.008	3.43	4.098	0.222	0	0.000562628	0.244306	0.292032	0.0158303	0.0646942			Observations	5	5
		SD	0	0.004	0.172974	0.293557	0.0146969	0	0.000282321	0.0186461	0.0286429	0.00157958	0.00184481			Hypothesized Mean Difference	0
																df	5
104	Brain	9.33896	0.01	0.02	2.43	2.49	0.05	0.00107078	0.00214157	0.2602	0.266625	0.00535391	0.0205761	male	+/+	t Stat	11.6399
105	Brain	8.19675	0	0.01	2.4	2.57	0.04	0	0.00122	0.292799	0.313539	0.00487999	0.0166667	male	+/+	P(T<=t) one-tail	4.10936e-05
106	Brain	8.53416	0	0.01	2.43	2.55	0.05	0	0.00117176	0.284738	0.298799	0.00585881	0.0205761	male	+/+	t Critical one-tail	2.01505
107	Brain	9.81189	0	0.01	3.05	3.56	0.06	0	0.00101917	0.310847	0.362825	0.00611503	0.0196721	male	+/+	P(T<=t) two-tail	8.21873e-05
108	Brain	10.1687	0.01	0.01	3.17	3.64	0.07	0.000983414	0.000983414	0.311742	0.357963	0.0068839	0.022082	male	+/+	t Critical two-tail	2.57058
		Average	0.004	0.012	2.696	2.962	0.054	0.000410839	0.00130718	0.292065	0.31995	0.00581833	0.0199146
		SD	0.00489898	0.004	0.340329	0.522203	0.010198	0.000503931	0.000426594	0.019024	0.0363738	0.000681363	0.00179893
Heart
			µmol/L					nmol/mg DP
Nr	Organ	DP mg/ml	Pristanic A.	Phytanic A.	C22:0	C24:0	C26:0	Pristanic A.	Phytanic A.	C22:0	C24:0	C26:0	C26/C22	Gender	Genotype	t-Test: Two-Sample Assuming Unequal Variances
135	Heart	4.59569	0.01	0.01	3.18	2.67	0.12	0.00217595	0.00217595	0.691953	0.58098	0.0261114	0.0377358	female	-/-
140	Heart	4.46122	0.01	0.01	2.67	2.61	0.2	0.00224154	0.00224154	0.598492	0.585042	0.0448308	0.0749064	female	-/-		Variable 1	Variable 2
162	Heart	3.64744	0.01	0.01	2.18	2.19	0.07	0.00274165	0.00274165	0.59768	0.600422	0.0191916	0.0321101	female	-/-	Mean	0.0276132	0.0100571
163	Heart	4.41717	0.01	0.01	2.74	2.49	0.09	0.0022639	0.0022639	0.620307	0.56371	0.0203751	0.0328467	female	-/-	Variance	0.000105505	0.000106615
164	Heart	4.35457	0.01	0.02	2.61	2.48	0.12	0.00229644	0.00459288	0.599371	0.569517	0.0275573	0.045977	female	-/-	Observations	5	5
		Average	0.01	0.012	2.676	2.488	0.12	0.0023439	0.00280318	0.621561	0.579934	0.0276132	0.0447152			Hypothesized Mean Difference	0
		SD	0	0.004	0.318911	0.165457	0.0442719	0.000202753	0.000917223	0.0361981	0.0127959	0.00918716	0.0158843			df	8
																t Stat	2.69539
127	Heart	6.13051	0	0.02	3.58	2.47	0.03	0	0.00326237	0.583965	0.402903	0.00489356	0.00837989	female	+/+	P(T<=t) one-tail	0.0136339
131	Heart	5.18921	0.01	0.02	3.38	2.51	0.04	0.00192707	0.00385415	0.651351	0.483696	0.0077083	0.0118343	female	+/+	t Critical one-tail	1.85955
133	Heart	4.58641	0	0.02	2.99	2.3	0.13	0	0.00436071	0.651926	0.501481	0.0283446	0.0434783	female	+/+	P(T<=t) two-tail	0.0272679
151	Heart	5.33991	0.01	0.03	2.93	2.3	0.03	0.00187269	0.00561807	0.548698	0.430719	0.00561807	0.0102389	female	+/+	t Critical two-tail	2.306
152	Heart	5.37469	0	0.01	3.46	2.46	0.02	0	0.00186057	0.643758	0.457701	0.00372114	0.00578035	female	+/+
		Average	0.004	0.02	3.268	2.408	0.05	0.000759953	0.00379117	0.615939	0.4553	0.0100571	0.0159423
		SD	0.00489898	0.00632456	0.260108	0.0897552	0.0404969	0.000930907	0.00123877	0.042111	0.0354809	0.00923537	0.0139147
112	Heart	6.13357	0.01	0.02	2.42	1.6	0.11	0.00163037	0.00326074	0.39455	0.26086	0.0179341	0.0454545	male	-/-	t-Test: Two-Sample Assuming Unequal Variances
113	Heart	7.56894	0.01	0.02	2.2	1.56	0.11	0.00132119	0.00264238	0.290661	0.206105	0.0145331	0.05	male	-/-
114	Heart	5.00242	0.01	0.01	1.7	1.26	0.05	0.00199903	0.00199903	0.339836	0.251878	0.00999517	0.0294118	male	-/-		Variable 1	Variable 2
115	Heart	5.15176	0.01	0.02	2.13	1.49	0.09	0.00194108	0.00388217	0.413451	0.289222	0.0174698	0.0422535	male	-/-	Mean	0.0226291	0.00492232
117	Heart	4.51013	0.01	0.02	2.13	1.7	0.24	0.00221723	0.00443446	0.47227	0.376929	0.0532136	0.112676	male	-/-	Variance	0.000302308	3.62961e-06
		Average	0.01	0.018	2.116	1.522	0.12	0.00182178	0.00324376	0.382154	0.276999	0.0226291	0.0559592			Observations	5	5
		SD	0	0.004	0.233632	0.147567	0.0638749	0.000312814	0.00086448	0.062315	0.056662	0.0155514	0.0291728			Hypothesized Mean Difference	0
																df	4
104	Heart	5.77956	0.01	0.02	2.7	1.44	0.03	0.00173023	0.00346047	0.467163	0.249154	0.0051907	0.0111111	male	+/+	t Stat	2.26365
105	Heart	5.72149	0.01	0.02	2.22	1.29	0.02	0.0017478	0.0034956	0.388011	0.225466	0.0034956	0.00900901	male	+/+	P(T<=t) one-tail	0.0431658
106	Heart	6.15569	0.01	0.02	2.61	1.43	0.05	0.00162451	0.00324902	0.423998	0.232305	0.00812256	0.0191571	male	+/+	t Critical one-tail	2.13185
107	Heart	5.41173	0.01	0.02	2.49	1.37	0.02	0.00184784	0.00369567	0.460111	0.253154	0.00369567	0.00803213	male	+/+	P(T<=t) two-tail	0.0863315
108	Heart	4.86966	0.01	0.02	1.86	1.19	0.02	0.00205353	0.00410706	0.381957	0.24437	0.00410706	0.0107527	male	+/+	t Critical two-tail	2.77645
		Average	0.01	0.02	2.376	1.344	0.028	0.00180078	0.00360156	0.424248	0.24089	0.00492232	0.0116124
		SD	0	0	0.304408	0.093723	0.0116619	0.00014488	0.00028976	0.0352977	0.0104154	0.00170402	0.00393722
Testis
			µmol/L					nmol/mg DP
Nr	Organ	DP mg/ml	Pristanic A.	Phytanic A.	C22:0	C24:0	C26:0	Pristanic A.	Phytanic A.	C22:0	C24:0	C26:0	C26/C22	Gender	Genotype		t-Test: Two-Sample Assuming Unequal Variances
112	Testis	3.54215	0	0.01	1.95	1.93	0.08	0	0.00282314	0.550513	0.544867	0.0225852	0.0410256	male	-/-
113	Testis	4.8586	0	0.01	1.37	1.13	0.02	0	0.00205821	0.281974	0.232577	0.00411641	0.0145985	male	-/-			Variable 1	Variable 2
114	Testis	4.42992	0.01	0.01	1.36	1.15	0.04	0.00225737	0.00225737	0.307003	0.259598	0.0090295	0.0294118	male	-/-		Mean	0.0090928	0.00658175
115	Testis	3.61959	0	0.01	1.36	1.11	0.02	0	0.00276275	0.375733	0.306665	0.00552549	0.0147059	male	-/-		Variance	6.08512e-05	7.90085e-06
117	Testis	4.75351	0	0.01	1.37	1.11	0.02	0	0.00210371	0.288208	0.233512	0.00420742	0.0145985	male	-/-		Observations	5	5
		Average	0.002	0.01	1.482	1.286	0.036	0.000451475	0.00240104	0.360686	0.315444	0.0090928	0.0228681				Hypothesized Mean Difference	0
		SD	0.004	0	0.234043	0.322341	0.0233238	0.00090295	0.000327287	0.100589	0.117822	0.00697717	0.0107323				df	5
																	t Stat	0.677168
104	Testis	4.42163	0	0.01	1.49	1.17	0.04	0	0.00226161	0.33698	0.264608	0.00904644	0.0268456	male	+/+		P(T<=t) one-tail	0.264179
105	Testis	4.91391	0	0.01	1.55	1.17	0.02	0	0.00203504	0.315431	0.238099	0.00407008	0.0129032	male	+/+		t Critical one-tail	2.01505
106	Testis	2.96966	0.01	0.02	1.51	1.17	0.03	0.00336739	0.00673478	0.508476	0.393985	0.0101022	0.0198675	male	+/+		P(T<=t) two-tail	0.528358
107	Testis	4.74521	0.01	0.01	1.49	1.15	0.02	0.00210739	0.00210739	0.314001	0.24235	0.00421478	0.0134228	male	+/+		t Critical two-tail	2.57058
108	Testis	3.65278	0.01	0.01	1.71	1.35	0.02	0.00273764	0.00273764	0.468137	0.369582	0.00547529	0.0116959	male	+/+
		Average	0.006	0.012	1.55	1.202	0.026	0.00164248	0.00317529	0.388605	0.301725	0.00658175	0.016947
		SD	0.00489898	0.004	0.0829458	0.0744043	0.008	0.00139902	0.00179649	0.0828007	0.0664345	0.0025141	0.00570716
Muscle
			µmol/L					nmol/mg DP
Nr	Organ	DP mg/ml	Pristanic A.	Phytanic A.	C22:0	C24:0	C26:0	Pristanic A.	Phytanic A.	C22:0	C24:0	C26:0	C26/C22	Gender	Genotype		t-Test: Two-Sample Assuming Unequal Variances
135	Muscle	2.95422	0.01	0.02	2.21	2.48	0.16	0.00338499	0.00676999	0.748083	0.839478	0.0541599	0.0723982	female	-/-
140	Muscle	3.64975	0	0.02	1.94	2.28	0.05	0	0.00547982	0.531543	0.6247	0.0136996	0.0257732	female	-/-			Variable 1	Variable 2
162	Muscle	1.66051	0.01	0.01	1.95	2.09	0.07	0.00602223	0.00602223	1.17434	1.25865	0.0421556	0.0358974	female	-/-		Mean	0.0286847	0.010364
163	Muscle	2.47429	0	0.01	1.91	2.17	0.05	0	0.00404156	0.771937	0.877018	0.0202078	0.026178	female	-/-		Variance	0.000341654	8.53263e-06
164	Muscle	2.27259	0	0.01	1.86	2.09	0.03	0	0.00440027	0.81845	0.919656	0.0132008	0.016129	female	-/-		Observations	5	5
		Average	0.004	0.014	1.974	2.222	0.072	0.00188145	0.00534277	0.80887	0.9039	0.0286847	0.0352752				Hypothesized Mean Difference	0
		SD	0.00489898	0.00489898	0.122082	0.146615	0.0457821	0.00245056	0.00100984	0.207666	0.204411	0.0165325	0.0195864				df	4
																	t Stat	2.18916
127	Muscle	4.65365	0.01	0.02	2.15	2.21	0.03	0.00214885	0.0042977	0.462003	0.474896	0.00644655	0.0139535	female	+/+		P(T<=t) one-tail	0.0468898
131	Muscle	4.35689	0.01	0.02	2.11	2.27	0.06	0.00229522	0.00459044	0.484291	0.521014	0.0137713	0.028436	female	+/+		t Critical one-tail	2.13185
133	Muscle	3.53151	0.01	0.02	2.07	2.22	0.04	0.00283165	0.0056633	0.586151	0.628626	0.0113266	0.0193237	female	+/+		P(T<=t) two-tail	0.0937796
151	Muscle	3.57788	0.01	0.02	2.03	2.21	0.03	0.00279495	0.0055899	0.567375	0.617684	0.00838485	0.0147783	female	+/+		t Critical two-tail	2.77645
152	Muscle	2.52298	0.01	0.02	2	2.17	0.03	0.00396356	0.00792713	0.792713	0.860093	0.0118907	0.015	female	+/+
		Average	0.01	0.02	2.072	2.216	0.038	0.00280685	0.00561369	0.578507	0.620463	0.010364	0.0182983
		SD	0	0	0.0538145	0.032	0.0116619	0.000637726	0.00127545	0.117061	0.133099	0.00261268	0.00540317
112	Muscle	1.73894	0	0.01	1.49	1.28	0.03	0	0.00575062	0.856843	0.73608	0.0172519	0.0201342	male	-/-		t-Test: Two-Sample Assuming Unequal Variances
113	Muscle	1.18858	0.01	0.02	1.39	1.24	0.06	0.00841342	0.0168268	1.16947	1.04326	0.0504805	0.0431655	male	-/-
114	Muscle	1.05029	0.01	0.03	1.56	1.45	0.18	0.00952114	0.0285634	1.4853	1.38057	0.171381	0.115385	male	-/-			Variable 1	Variable 2
115	Muscle	1.4043	0.01	0.02	1.37	1.18	0.07	0.00712099	0.014242	0.975576	0.840277	0.049847	0.0510949	male	-/-		Mean	0.0633015	0.0189837
117	Muscle	1.08901	0	0.01	1.27	1.08	0.03	0	0.00918262	1.16619	0.991723	0.0275479	0.023622	male	-/-		Variance	0.00385634	0.000103978
		Average	0.006	0.018	1.416	1.246	0.074	0.00501111	0.0149131	1.13067	0.998382	0.0633015	0.0506802				Observations	5	5
		SD	0.00489898	0.00748331	0.100319	0.122246	0.0553534	0.00416149	0.00783879	0.213337	0.219965	0.0555434	0.0343759				Hypothesized Mean Difference	0
																	df	4
104	Muscle	2.09018	0.01	0.04	1.56	1.33	0.04	0.00478428	0.0191371	0.746347	0.636309	0.0191371	0.025641	male	+/+		t Stat	1.5747
105	Muscle	1.68363	0.01	0.02	1.44	1.26	0.03	0.00593955	0.0118791	0.855295	0.748383	0.0178186	0.0208333	male	+/+		P(T<=t) one-tail	0.0952216
106	Muscle	0.84287	0	0.01	1.32	1.11	0.01	0	0.0118642	1.56608	1.31693	0.0118642	0.00757576	male	+/+		t Critical one-tail	2.13185
107	Muscle	1.96296	0.01	0.01	1.34	1.11	0.02	0.00509435	0.00509435	0.682642	0.565472	0.0101887	0.0149254	male	+/+		P(T<=t) two-tail	0.190443
108	Muscle	1.1139	0.01	0.02	1.69	1.45	0.04	0.00897743	0.0179549	1.51719	1.30173	0.0359097	0.0236686	male	+/+		t Critical two-tail	2.77645
		Average	0.008	0.02	1.47	1.252	0.028	0.00495912	0.0131859	1.07351	0.913764	0.0189837	0.0185288
		SD	0.004	0.0109545	0.13914	0.130905	0.0116619	0.00288963	0.00504158	0.386497	0.328237	0.00912042	0.0065615
Adrenal Gland
			µmol/L					nmol/mg DP
Nr	Organ	DP mg/ml	Pristansre.	Phytansre.	C22:0	C24:0	C26:0	Pristansre.	Phytansre.	C22:0	C24:0	C26:0	C26/C22	Gender	Genotype		t-Test: Two-Sample Assuming Unequal Variances
135	Adrenal Gl.	2.68024	0.02	0.03	3.57	3.73	0.42	0.00746201	0.011193	1.33197	1.39167	0.156702	0.117647	female	-/-
140	Adrenal Gl.	2.19476	0.01	0.02	2.58	2.77	0.15	0.00455632	0.00911263	1.17553	1.2621	0.0683447	0.0581395	female	-/-			Variable 1	Variable 2
162	Adrenal Gl.	1.53863	0.01	0.02	2.42	2.59	0.16	0.00649929	0.0129986	1.57283	1.68332	0.103989	0.0661157	female	-/-		Mean	0.119407	0.0430264
163	Adrenal Gl.	2.76556	0.01	0.03	2.93	3.13	0.24	0.0036159	0.0108477	1.05946	1.13178	0.0867817	0.0819113	female	-/-		Variance	0.00228023	0.000588338
164	Adrenal Gl.	1.82102	0.01	0.03	3.16	3.23	0.33	0.00549143	0.0164743	1.73529	1.77373	0.181217	0.10443	female	-/-		Observations	5	5
		Average	0.012	0.026	2.932	3.09	0.26	0.00552499	0.0121252	1.37502	1.44852	0.119407	0.0856488				Hypothesized Mean Difference	0
		SD	0.004	0.00489898	0.411116	0.395778	0.102956	0.00136275	0.00250015	0.249059	0.244623	0.0427105	0.0224896				df	6
																	t Stat	3.18886
127	Adrenal Gl.	2.56571	0.02	0.04	3.65	3.26	0.13	0.00779512	0.0155902	1.42261	1.2706	0.0506682	0.0356164	female	+/+		P(T<=t) one-tail	0.00943178
131	Adrenal Gl.	2.25828	0.02	0.03	3.42	3.29	0.13	0.00885629	0.0132844	1.51443	1.45686	0.0575659	0.0380117	female	+/+		t Critical one-tail	1.94318
133	Adrenal Gl.	2.26153	0.02	0.04	3.66	3.31	0	0.00884358	0.0176872	1.61838	1.46361	0	0	female	+/+		P(T<=t) two-tail	0.0188636
151	Adrenal Gl.	0.78884	0.02	0.03	2.17	2.24	0.04	0.0253537	0.0380305	2.75088	2.83961	0.0507074	0.0184332	female	+/+		t Critical two-tail	2.44691
152	Adrenal Gl.	0.711867	0.01	0.02	2.24	2.3	0.04	0.0140476	0.0280951	3.14666	3.23094	0.0561903	0.0178571	female	+/+
		Average	0.018	0.032	3.028	2.88	0.068	0.0129793	0.0225375	2.09059	2.05233	0.0430264	0.0219837
		SD	0.004	0.00748331	0.677802	0.498678	0.0526878	0.00656119	0.0092556	0.714479	0.81501	0.0216949	0.0138251
112	Adrenal Gl.	-	-	-	-	-	-	-	-	-	-	-		male	-/-		t-Test: Two-Sample Assuming Unequal Variances
113	Adrenal Gl.	1.45	0.01	0.03	2.01	1.7	0.2	0.00689655	0.0206897	1.38621	1.17241	0.137931	0.0995025	male	-/-
114	Adrenal Gl.	5.06	0.01	0.03	1.95	1.69	0.17	0.00197628	0.00592885	0.385375	0.333992	0.0335968	0.0871795	male	-/-			Variable 1	Variable 2
115	Adrenal Gl.	1.29	0.01	0.03	1.74	1.41	0.15	0.00775194	0.0232558	1.34884	1.09302	0.116279	0.0862069	male	-/-		Mean	0.093407	0.0672464
117	Adrenal Gl.	2.68	0.01	0.03	2.32	1.99	0.23	0.00373134	0.011194	0.865672	0.742537	0.0858209	0.0991379	male	-/-		Variance	0.00204678	0.00290553
		Average	0.01	0.03	2.005	1.6975	0.1875	0.00508903	0.0152671	0.996523	0.835492	0.093407	0.0930067				Observations	4	5
		SD	0	0	0.207666	0.205107	0.0303109	0.00233938	0.00701813	0.408229	0.331655	0.0391801	0.00632418				Hypothesized Mean Difference	0
																	df	7
104	Adrenal Gl.	1.09	0.01	0.03	1.83	1.43	0.06	0.00917431	0.0275229	1.6789	1.31193	0.0550459	0.0327869	male	+/+		t Stat	0.791364
105	Adrenal Gl.	0.63	0.01	0.03	2.02	1.62	0.09	0.015873	0.047619	3.20635	2.57143	0.142857	0.0445545	male	+/+		P(T<=t) one-tail	0.227353
106	Adrenal Gl.	2.03	0.01	0.03	1.88	1.51	0.05	0.00492611	0.0147783	0.926108	0.743842	0.0246305	0.0265957	male	+/+		t Critical one-tail	1.89458
107	Adrenal Gl.	2.92	0.01	0.02	1.7	1.41	0.04	0.00342466	0.00684932	0.582192	0.482877	0.0136986	0.0235294	male	+/+		P(T<=t) two-tail	0.454706
108	Adrenal Gl.	0.5	0.01	0.04	1.74	1.34	0.05	0.02	0.08	3.48	2.68	0.1	0.0287356	male	+/+		t Critical two-tail	2.36462
		Average	0.01	0.03	1.834	1.462	0.058	0.0106796	0.0353539	1.97471	1.55801	0.0672464	0.0312404
		SD	0	0.00632456	0.112712	0.0957914	0.0172047	0.00635365	0.0262332	1.1755	0.912712	0.0482123	0.00730701

## Sheet: Fig. 2C, D
identification number	sex	age group	Ledge Test			Hindleg Clasping			Gait Test			Kyphosis			weight [g]	genotype
			score in trial no. 1	score in trial no. 2	score in trial no. 3	score in trial no. 1	score in trial no. 2	score in trial no. 3	score in trial no. 1	score in trial no. 2	score in trial no. 3	score in trial no. 1	score in trial no. 2	score in trial no. 3
139	male	14 months	3	3	3	3	3	3	2	2	2	3	3	3	27.9	-/-
116	male	14 months	1	1	1	2	2	2	2	2	2	2	2	2	24.7	-/-
98	male	14 months	2	3	2	2	2	2	2	2	2	1	1	1	28	-/-
159	male	14 months	3	3	3	3	3	3	2	2	2	2	2	2	27	-/-
28	male	14 months	3	3	3	3	2	2	2	2	2	2	2	2	27.4	-/-
91	female	14 months	2	3	2	2	2	2	1	1	1	1	1	1	24.5	-/-
33	female	14 months	3	3	3	2	2	2	2	2	2	3	3	3	23	-/-
26	female	14 months	3	3	3	2	2	2	2	2	2	2	2	2	21.1	-/-
24	female	14 months	3	3	3	3	3	2	2	2	2	2	2	2	22	-/-
13	female	14 months	2	3	3	3	2	2	1	1	1	1	1	1	22.2	-/-
199	male	14 months	0	0	0	0	0	0	0	0	0	0	0	0	40.3	+/+
119	male	14 months	0	0	0	0	0	0	0	0	0	0	0	0	35.9	+/+
144	male	14 months	0	0	0	0	0	0	0	0	0	0	0	0	31.5	+/+
145	male	14 months	1	1	0	0	1	1	0	0	0	0	0	0	37	+/+
134	male	14 months	0	1	1	0	0	0	0	0	0	0	0	0	28.3	+/+
153	female	14 months	0	0	0	0	0	0	0	0	0	0	0	0	38.1	+/+
124	female	14 months	0	0	0	0	0	0	0	0	0	0	0	0	29.3	+/+
109	female	14 months	0	0	0	0	0	0	0	0	0	0	0	0	35.2	+/+
111	female	14 months	0	0	0	0	0	0	0	0	0	0	0	0	32	+/+
81	female	14 months	0	0	0	0	0	0	0	0	0	0	0	0	37.2	+/+
160	male	12 months	2	2	2	2	3	3	1	1	2	2	2	2	27.8	-/-
184	male	12 months	1	1	2	2	2	2	2	2	2	2	2	2	26.5	-/-
249	male	12 months	3	2	3	2	3	3	2	3	2	2	2	2	28.1	-/-
154	male	12 months	2	2	3	2	2	2	2	1	2	1	2	2	28.3	-/-
139	male	12 months	1	2	2	2	2	2	2	2	2	2	2	2	28.4	-/-
137	male	12 months	1	0	0	0	1	1	1	1	1	2	2	2	29.6	-/-
262	male	12 months	3	3	3	3	3	3	2	2	3	2	2	2	26.8	-/-
268	male	12 months	2	1	2	3	2	2	2	3	2	2	2	3	32.1	-/-
167	female	12 months	2	2	2	3	3	2	1	1	1	2	2	2	24.3	-/-
166	female	12 months	0	0	0	0	0	0	0	0	0	1	1	1	23.3	-/-
165	female	12 months	1	1	1	2	1	2	1	1	1	2	2	2	24	-/-
157	female	12 months	0	0	0	1	0	1	0	0	0	0	0	0	26.1	-/-
156	female	12 months	1	2	1	1	2	2	0	0	0	0	0	0	29.3	-/-
397	female	12 months	2	2	3	1	2	2	2	2	3	2	3	3	23.1	-/-
394	female	12 months	3	3	3	2	1	1	2	2	3	1	2	2	25.9	-/-
168	female	12 months	1	2	3	2	2	2	1	1	1	2	2	2	21.4	-/-
177	male	12 months	0	1	0	0	0	0	0	0	0	0	0	0	33.9	+/+
175	male	12 months	0	0	0	0	0	0	0	0	0	0	0	0	33.5	+/+
174	male	12 months	0	1	1	0	0	0	0	1	0	0	0	0	35.4	+/+
143	male	12 months	0	0	0	0	0	0	0	0	0	0	0	0	42.7	+/+
145	male	12 months	0	0	0	0	0	0	0	0	0	0	0	0	36.4	+/+
144	male	12 months	2	1	1	0	0	0	1	1	1	0	0	0	29.8	+/+
129	male	12 months	1	1	2	0	0	0	0	0	0	0	0	0	31.9	+/+
134	male	12 months	1	0	1	0	0	0	0	0	0	0	0	0	28.4	+/+
187	female	12 months	0	0	0	0	0	0	0	0	0	0	0	0	34.9	+/+
170	female	12 months	0	0	0	0	0	0	0	0	0	0	0	0	25.4	+/+
169	female	12 months	0	0	0	0	0	0	0	0	0	0	0	0	31.7	+/+
148	female	12 months	0	0	0	0	0	0	0	0	0	0	0	0	23.3	+/+
147	female	12 months	0	0	0	0	0	0	0	0	0	0	0	0	31.7	+/+
146	female	12 months	0	0	0	0	0	0	0	0	0	0	0	0	33.4	+/+
130	female	12 months	0	0	0	1	1	0	0	0	0	0	0	0	29.1	+/+
153	female	12 months	0	0	0	0	0	0	0	0	0	0	0	0	38.1	+/+
286	male	9 months	2	2	1	2	2	0	1	1	1	0	0	0	28.3	-/-
493	male	9 months	2	1	2	3	2	3	2	3	3	2	2	3	26.9	-/-
489	male	9 months	2	2	3	2	3	3	2	3	2	3	3	3	29.7	-/-
407	male	9 months	2	2	2	1	1	1	0	0	0	1	1	1	32.9	-/-
439	male	9 months	1	2	1	1	2	2	1	2	1	2	2	2	30.6	-/-
437	male	9 months	2	2	2	2	2	3	2	2	2	2	2	2	27.6	-/-
436	male	9 months	2	3	2	2	2	2	2	2	2	2	2	2	31.7	-/-
443	male	9 months	2	3	3	3	3	3	2	3	2	2	2	2	28.3	-/-
261	female	9 months	0	1	2	2	2	2	2	2	2	2	2	2	25.2	-/-
255	female	9 months	1	2	1	2	2	2	1	1	1	1	1	1	23.1	-/-
270	female	9 months	1	1	1	1	0	0	0	0	0	0	0	0	19.9	-/-
266	female	9 months	0	0	0	0	1	0	0	0	0	0	0	0	25.1	-/-
254	female	9 months	1	1	2	2	2	2	1	1	2	2	2	2	21.2	-/-
269	female	9 months	1	1	0	2	1	1	0	0	0	1	1	1	23.7	-/-
395	female	9 months	2	2	2	2	2	2	0	0	0	1	1	1	29.7	-/-
397	female	9 months	2	1	1	0	1	0	0	0	0	1	1	1	25.8	-/-
419	male	9 months	0	0	0	0	0	0	0	0	0	0	0	0	35.7	+/+
291	male	9 months	1	1	1	1	1	0	0	0	0	0	0	0	36.8	+/+
480	male	9 months	0	0	0	0	0	0	0	0	0	0	0	0	37.4	+/+
483	male	9 months	0	0	0	0	0	0	0	0	0	0	0	0	37.3	+/+
485	male	9 months	0	0	0	0	0	0	0	0	0	0	0	0	37.6	+/+
482	male	9 months	0	0	0	0	0	0	0	0	0	0	0	0	37	+/+
484	male	9 months	0	0	0	0	0	0	0	0	0	0	0	0	37.6	+/+
300	male	9 months	3	3	2	2	2	2	0	0	0	0	0	0	40.9	+/+
272	female	9 months	0	0	0	0	0	0	0	0	0	0	0	0	36.3	+/+
271	female	9 months	0	0	0	0	0	0	0	0	0	0	0	0	31	+/+
408	female	9 months	0	0	0	0	0	0	0	0	0	0	0	0	26.4	+/+
414	female	9 months	0	0	0	0	0	0	0	0	0	0	0	0	24.9	+/+
415	female	9 months	0	0	0	0	0	0	0	0	0	0	0	0	26.4	+/+
412	female	9 months	0	0	0	0	0	0	0	0	0	0	0	0	26.9	+/+
409	female	9 months	0	0	0	0	0	0	0	0	0	0	0	0	24.3	+/+
410	female	9 months	0	0	0	0	0	0	0	0	0	0	0	0	30.1	+/+
378	male	6 months	0	0	0	0	0	0	0	0	0	0	0	0	25.1	-/-
373	male	6 months	0	0	0	2	2	2	1	1	1	0	0	0	25	-/-
372	male	6 months	1	1	1	0	0	0	0	0	0	0	0	0	24.4	-/-
369	male	6 months	2	2	1	2	2	1	1	1	1	1	1	1	34.4	-/-
436	male	6 months	2	2	3	2	2	3	2	2	2	2	2	2	31	-/-
437	male	6 months	2	2	3	3	2	2	2	2	2	2	2	2	26.7	-/-
439	male	6 months	3	3	3	1	1	1	2	2	2	2	2	2	31.1	-/-
391	male	6 months	1	1	0	0	1	2	0	0	0	1	1	1	26.5	-/-
377	female	6 months	0	0	0	0	0	0	0	0	0	0	0	0	21.9	-/-
376	female	6 months	0	0	0	1	1	1	0	0	0	0	0	0	21.6	-/-
375	female	6 months	0	0	0	0	0	0	0	0	0	1	1	1	21.1	-/-
374	female	6 months	1	0	0	0	0	1	0	0	0	2	2	2	21.4	-/-
432	female	6 months	2	1	1	2	2	2	2	2	2	2	2	2	25.1	-/-
433	female	6 months	1	1	2	2	2	2	2	2	2	2	2	2	26.8	-/-
435	female	6 months	1	1	1	1	1	1	1	1	1	1	1	1	30.9	-/-
393	female	6 months	0	0	0	0	0	0	0	0	0	0	0	0	26	-/-
382	male	6 months	0	0	0	0	0	0	0	0	0	0	0	0	26.9	+/+
381	male	6 months	0	0	0	0	0	0	0	0	0	0	0	0	30.2	+/+
379	male	6 months	0	0	0	0	0	0	0	0	0	0	0	0	29	+/+
383	male	6 months	0	0	0	0	0	0	0	0	0	0	0	0	26.7	+/+
416	male	6 months	0	0	0	0	0	0	0	0	0	0	0	0	38.6	+/+
417	male	6 months	0	0	0	0	0	0	0	0	0	0	0	0	25.5	+/+
418	male	6 months	0	0	0	0	0	0	0	0	0	0	0	0	33.6	+/+
419	male	6 months	1	1	1	0	0	0	0	0	0	0	0	0	26.1	+/+
388	female	6 months	0	0	0	0	0	0	0	0	0	0	0	0	25.3	+/+
384	female	6 months	0	0	0	0	0	0	0	0	0	0	0	0	24	+/+
387	female	6 months	0	0	0	0	0	0	0	0	0	0	0	0	25.6	+/+
389	female	6 months	0	0	0	0	0	0	0	0	0	0	0	0	21.4	+/+
385	female	6 months	0	0	0	0	0	0	0	0	0	0	0	0	24.6	+/+
386	female	6 months	0	0	0	0	0	0	0	0	0	0	0	0	24.9	+/+
473	female	6 months	0	0	0	0	0	0	0	0	0	0	0	0	23.5	+/+
472	female	6 months	0	0	0	0	0	0	0	0	0	0	0	0	26	+/+
407	male	4 months	0	0	0	0	0	0	0	0	0	0	0	0	32.5	-/-
404	male	4 months	1	1	1	0	0	0	0	0	0	2	2	2	28.6	-/-
406	male	4 months	0	1	1	0	1	1	0	0	0	0	0	0	28.8	-/-
436	male	4 months	1	1	1	0	0	0	0	0	0	0	0	0	31	-/-
437	male	4 months	1	1	1	0	0	0	0	0	0	0	0	0	26.4	-/-
438	male	4 months	1	1	1	0	0	0	0	0	0	0	0	0	29.1	-/-
439	male	4 months	2	2	2	0	0	0	0	0	0	0	0	0	29.7	-/-
443	male	4 months	0	0	0	1	1	1	1	1	1	1	1	1	25.5	-/-
431	female	4 months	0	0	0	0	0	0	0	0	0	0	0	0	25	-/-
432	female	4 months	0	1	1	1	0	1	0	0	0	1	1	1	26.6	-/-
433	female	4 months	1	1	1	0	1	1	0	0	0	1	1	1	26.1	-/-
435	female	4 months	0	0	0	0	0	0	0	0	0	0	0	0	23.7	-/-
453	female	4 months	0	0	0	0	0	0	0	0	0	0	0	0	21.1	-/-
465	female	4 months	0	0	0	0	0	1	0	1	1	1	2	1	19.3	-/-
466	female	4 months	0	0	0	1	0	1	1	1	2	2	2	2	19.8	-/-
467	female	4 months	0	0	0	0	0	0	0	0	0	0	0	0	20.1	-/-
480	male	4 months	0	0	0	0	0	0	0	0	0	0	0	0	30.3	+/+
418	male	4 months	0	0	0	0	0	0	0	0	0	0	0	0	29.7	+/+
417	male	4 months	0	0	0	0	0	0	0	0	0	0	0	0	25.5	+/+
419	male	4 months	0	0	0	0	0	0	0	0	0	0	0	0	29.5	+/+
483	male	4 months	0	0	0	0	0	0	0	0	0	0	0	0	28.3	+/+
484	male	4 months	0	0	0	0	0	0	0	0	0	0	0	0	28.8	+/+
485	male	4 months	0	0	0	0	0	0	0	0	0	0	0	0	29	+/+
482	male	4 months	0	0	0	0	0	0	0	0	0	0	0	0	28.8	+/+
408	female	4 months	0	0	0	0	0	0	0	0	0	0	0	0	21.6	+/+
409	female	4 months	0	0	0	0	0	0	0	0	0	0	0	0	20.8	+/+
410	female	4 months	0	0	0	0	0	0	0	0	0	0	0	0	20.9	+/+
478	female	4 months	0	0	0	0	0	0	0	0	0	0	0	0	27.8	+/+
474	female	4 months	0	0	0	0	0	0	0	0	0	0	0	0	29	+/+
475	female	4 months	0	0	0	0	0	0	0	0	0	0	0	0	30.6	+/+
472	female	4 months	0	0	0	0	0	0	0	0	0	0	0	0	29.4	+/+
458	female	4 months	0	0	0	0	0	0	0	0	0	0	0	0	26.3	+/+
436	male	2 months	0	1	0	0	0	0	0	0	0	0	0	0	24.9	-/-
437	male	2 months	0	0	0	0	0	0	0	0	0	0	0	0	21.9	-/-
438	male	2 months	0	0	0	0	0	0	0	0	0	0	0	0	22.8	-/-
439	male	2 months	0	0	0	0	0	0	0	0	0	0	0	0	20.5	-/-
510	male	2 months	0	0	0	0	0	0	0	0	0	0	0	0	19.2	-/-
511	male	2 months	0	0	0	0	0	0	0	0	0	0	0	0	22.1	-/-
512	male	2 months	0	0	0	0	0	0	0	0	0	0	0	0	21.4	-/-
513	male	2 months	0	0	0	0	0	0	0	0	0	0	0	0	20.8	-/-
429	female	2 months	0	0	0	0	0	0	0	0	0	0	0	0	19.8	-/-
430	female	2 months	0	0	0	0	0	0	0	0	0	0	0	0	17.6	-/-
431	female	2 months	0	0	0	0	0	0	0	0	0	0	0	0	18.7	-/-
432	female	2 months	0	0	0	0	0	0	0	0	0	0	0	0	17.3	-/-
433	female	2 months	0	0	0	0	0	0	0	0	0	0	0	0	18.3	-/-
435	female	2 months	0	0	0	0	0	0	0	0	0	0	0	0	19.6	-/-
486	female	2 months	0	0	0	0	0	0	0	0	0	0	0	0	19.9	-/-
487	female	2 months	1	2	0	1	1	0	0	0	0	0	0	0	18.8	-/-
422	male	2 months	0	0	0	0	0	0	0	0	0	0	0	0	20.4	+/+
419	male	2 months	0	0	0	0	0	0	0	0	0	0	0	0	24.7	+/+
417	male	2 months	0	0	0	0	0	0	0	0	0	0	0	0	19.8	+/+
418	male	2 months	0	0	0	0	0	0	0	0	0	0	0	0	26.6	+/+
416	male	2 months	0	0	0	0	0	0	0	0	0	0	0	0	24.4	+/+
483	male	2 months	0	0	0	0	0	0	0	0	0	0	0	0	24.3	+/+
484	male	2 months	0	0	0	0	0	0	0	0	0	0	0	0	26.5	+/+
485	male	2 months	0	0	0	0	0	0	0	0	0	0	0	0	26.1	+/+
411	female	2 months	0	0	0	0	0	0	0	0	0	0	0	0	17.2	+/+
414	female	2 months	0	0	0	0	0	0	0	0	0	0	0	0	20.4	+/+
413	female	2 months	0	0	0	0	0	0	0	0	0	0	0	0	18.9	+/+
412	female	2 months	0	0	0	0	0	0	0	0	0	0	0	0	18	+/+
415	female	2 months	0	0	0	0	0	0	0	0	0	0	0	0	18.5	+/+
409	female	2 months	0	0	0	0	0	0	0	0	0	0	0	0	19.1	+/+
408	female	2 months	0	0	0	0	0	0	0	0	0	0	0	0	20	+/+
410	female	2 months	0	0	0	0	0	0	0	0	0	0	0	0	18	+/+

## Sheet: Plasmalogens
Plasmalogen Analysis in Erythrocytes
ID	C16DMA/C16	C18DMA/C18	Gender	Genotype	t-Test: Two-Sample Assuming Unequal Variances
Erythrozytes135	0.0302	0.046	female	-/-
Erythrozytes140	0.0279	0.0397	female	-/-		Variable 1	Variable 2
Erythrozytes162	0.0244	0.0375	female	-/-	Mean	0.03926	0.0436
Erythrozytes163	0.0206	0.0298	female	-/-	Variance	3.8633e-05	1.857e-05
Erythrozytes164	0.0288	0.0433	female	-/-	Observations	5	5
MEAN	0.02638	0.03926			Hypothesized Mean Difference	0
SD	0.00346664	0.00555935			df	7
					t Stat	-1.28311
Erythrozytes127	0.0302	0.0407	female	+/+	P(T<=t) one-tail	0.120149
Erythrozytes131	0.0305	0.0404	female	+/+	t Critical one-tail	1.89458
Erythrozytes133	0.0365	0.0509	female	+/+	P(T<=t) two-tail	0.240297
Erythrozytes151	0.0298	0.0439	female	+/+	t Critical two-tail	2.36462
Erythrozytes152	0.0296	0.0421	female	+/+
MEAN	0.03132	0.0436
SD	0.00260875	0.00385435
					t-Test: Two-Sample Assuming Unequal Variances
Erythrozytes112	0.0311	0.0485	male	-/-
Erythrozytes113	0.0286	0.0429	male	-/-		Variable 1	Variable 2
Erythrozytes114	0.0299	0.0454	male	-/-	Mean	0.04798	0.0477
Erythrozytes115	0.051	0.0609	male	-/-	Variance	5.8267e-05	2.562e-05
Erythrozytes117	0.0281	0.0422	male	-/-	Observations	5	5
MEAN	0.03374	0.04798			Hypothesized Mean Difference	0
SD	0.00869312	0.00682742			df	7
					t Stat	0.068359
Erythrozytes104	0.0348	0.0458	male	+/+	P(T<=t) one-tail	0.473706
Erythrozytes105	0.0292	0.0423	male	+/+	t Critical one-tail	1.89458
Erythrozytes106	0.0326	0.0476	male	+/+	P(T<=t) two-tail	0.947412
Erythrozytes107	0.0318	0.0468	male	+/+	t Critical two-tail	2.36462
Erythrozytes108	0.0414	0.056	male	+/+
MEAN	0.03396	0.0477
SD	0.00412873	0.00452725

## Sheet: Acyl-carn, Amino acids
Organ homogenates - Acylcarnitine + Amino Acid Analysis
Plasma
		Units in µmol/l
Genotype		C0	C2	C3	C4	C5:1	C5	C6	C5OH+HMB	C8:1	C8	C10:1	C10	MMA	Glut	C12	MeGlut	3HMG	C14:1	C14	C14OH	C16:1	C16	C16:1OH	C16OH	C18:2	C18:1	C18	C18:1OH	C18OH	Ala	Pro	Val	Thr	Leu/Ile	Gln	Met	His	Phe	Tyr	Asp	Glu	Trp	Gly	Orn	Arg	Cit	Hci	Asa
ACBD5 -/- female	MEAN	22.0608	14.7021	0.77824	1.1392	0.02944	0.09216	0.12928	0.09728	0.00896	0.02944	0.03328	0.0128	0.0832	0.08704	0.032	0.04352	0.00768	0.04608	0.0576	0.0192	0.03584	0.13056	0.02816	0.0192	0.0512	0.07296	0.0704	0.01152	0.02048	264.684	1048.57	157.731	206.355	167.779	57.8867	46.4704	473.882	63.8054	97.2288	164.113	202.88	110.834	287.785	92.1984	347.924	92.3149	1.03168	0.16256
	SD	3.78129	2.33777	0.292081	0.826654	0.0172918	0.0340466	0.0923465	0.0405782	0.0132713	0.0233403	0.0318074	0.0101193	0.0584821	0.0228973	0.0212264	0.0318074	0.00701085	0.0333783	0.0212264	0.0212264	0.0382932	0.0733352	0.0189855	0.0119733	0.0243705	0.0346429	0.058657	0.0159359	0.0183268	90.0927	575.606	50.201	83.9702	51.2676	9.74437	18.399	128.411	18.3701	23.6903	70.873	18.1577	16.8776	62.7493	22.1923	55.4626	23.071	0.0756446	0.0228973
ACBD5 +/+ female	MEAN	24.713	12.7155	0.6976	0.59008	0.0192	0.15104	0.08704	0.096	0.03328	0.02176	0.07424	0.02944	0.10368	0.06912	0.03584	0.03328	0.00512	0.03584	0.04096	0.0256	0.0256	0.13696	0.00768	0.01664	0.04096	0.07808	0.06272	0.02176	0.01664	339.959	1038.6	164.232	187.72	188.947	57.3478	60.256	466.136	64.0064	95.6288	129.352	227.301	107.592	327.406	139.667	481.961	105.499	1.25824	0.14976
	SD	5.96482	1.14812	0.175154	0.22917	0.0135765	0.0920355	0.0184382	0.0286217	0.0138749	0.0147339	0.0546067	0.0205399	0.0348785	0.0311569	0.00970608	0.0265426	0.00535462	0.0195174	0.0266197	0.0217035	0.0128	0.033132	0.00834458	0.00970608	0.0154132	0.032759	0.0342863	0.0124759	0.00970608	119.378	471.799	32.5584	51.3611	31.5448	22.9917	8.77637	115.615	15.6537	10.1056	45.4335	35.0512	38.345	55.1365	39.8957	153.933	13.6001	0.17705	0.0328215
ACBD5 -/- male	MEAN	28.9741	15.9846	0.91904	2.05056	0.03456	0.15744	0.45312	0.13696	0.02944	0.0576	0.06656	0.03968	0.08448	0.08064	0.05632	0.06784	0.01536	0.03712	0.07424	0.0512	0.02432	0.1792	0.01536	0.032	0.04992	0.0704	0.13056	0.00896	0.02816	265.693	879.843	192.594	150.392	204.527	45.3286	55.2243	434.152	76.9805	103.974	114.828	220.566	72.8563	313.01	152.63	406.653	74.5907	1.27104	0.11264
	SD	8.98678	3.72433	0.496188	1.09161	0.0228973	0.0634537	0.391432	0.0488668	0.0281163	0.0370427	0.0242018	0.0159359	0.0377003	0.0421138	0.0265426	0.0308928	0.0215139	0.0236886	0.0116262	0.0338656	0.0159359	0.0655805	0.0184382	0.0306933	0.0276758	0.0217035	0.0679727	0.0124759	0.0281163	52.6869	220.414	42.9877	50.5479	42.2114	9.07827	19.7559	107.527	14.0747	24.8087	26.4699	35.1939	6.05784	25.8139	52.4509	117.063	13.5151	0.303666	0.0363732
ACBD5 +/+ male	MEAN	19.1014	10.0403	0.47744	0.62464	0.02048	0.0832	0.08704	0.07936	0.02048	0.03712	0.07296	0.02048	0.09088	0.08192	0.03968	0.04864	0.0128	0.04864	0.07424	0.06656	0.03328	0.12032	0.03072	0.01792	0.0512	0.08192	0.08832	0.01408	0.01408	247.741	670.38	134.086	115.794	156.445	36.9805	31.6032	354.454	61.9853	87.5853	117.155	202.054	70.8058	298.077	126.364	390.693	78.3962	1.19296	0.12928
	SD	3.49773	3.24794	0.250566	0.6796	0.0138749	0.0296756	0.063936	0.0393483	0.016566	0.0188773	0.0200352	0.00834458	0.0345837	0.0626089	0.0188773	0.0575288	0.0101193	0.0160639	0.0189855	0.0184382	0.0199327	0.0510799	0.016566	0.0152798	0.0347609	0.0321277	0.0294678	0.0183268	0.0138749	72.3759	176.377	31.104	26.5724	35.609	8.34057	3.37517	25.4739	8.29922	12.0825	10.745	29.7044	14.5923	14.6963	33.0502	116.985	10.8316	0.283579	0.0354609
Kidney
		Units in: nmol/mg DW
Genotype		C0	C2	C3	C4	C5:1	C5	C6	C5OH+HMB	C8:1	C8	C10:1	C10	MMA	Glut	C12	MeGlut	3HMG	C14:1	C14	C14OH	C16:1	C16	C16:1OH	C16OH	C18:2	C18:1	C18	C18:1OH	C18OH	Ala	Pro	Val	Thr	Leu/Ile	Gln	Met	His	Phe	Tyr	Asp	Glu	Trp	Gly	Orn	Arg	Cit	Hci	Asa
ACBD5 -/- female	MEAN	6.01637	0.459443	0.014976	0.0137409	0.0049546	0.0118563	0.00924361	0.0427924	0.0059711	0.00587239	0.0025001	0.00389593	0.00972962	0.0383736	0.00445375	0.0316112	0.005373	0.00274111	0.00315575	0.0065929	0.00206216	0.00568585	0.00242002	0.00570382	0.00257533	0.00526313	0.00475245	0.00649689	0.00880578	111.929	601.291	45.4233	86.2134	78.183	7.81724	19.2125	365.914	32.9525	33.131	146.791	52.7342	12.5869	225.125	33.4945	82.9233	2.98501	0.443171	0.322475
	SD	0.882663	0.0998203	0.00286188	0.00553176	0.00165984	0.00292028	0.000972227	0.00378648	0.00268987	0.00268792	0.00230036	0.00156848	0.00793002	0.0053382	0.00457505	0.0236075	0.00227467	0.00263828	0.0017734	0.0021838	0.000736555	0.00482225	0.00150399	0.00328637	0.00159703	0.00322511	0.00374029	0.00409012	0.00873354	24.8149	86.9796	5.38985	14.2348	12.1556	2.71616	3.12272	175.364	4.61318	6.40199	15.6038	15.7572	2.14515	14.4741	5.81356	16.1125	0.287092	0.137728	0.133712
ACBD5 +/+ female	MEAN	7.83641	0.864855	0.0181671	0.0115612	0.00234159	0.0131119	0.0120911	0.0542688	0.00215487	0.00435023	0.0133464	0.00560466	0.0265428	0.0563501	0.00323545	0.0192642	0.00433813	0.00492021	0.00496607	0.0108188	0.00520412	0.00617806	0.00198586	0.00544068	0.00316205	0.00499464	0.0108459	0.0104066	0.0180825	128.614	800.612	61.8904	111.88	108.111	11.344	27.2431	456.56	43.7276	49.7649	204.68	219.086	33.346	301.621	59.6284	151.779	4.42915	0.644936	0.472767
	SD	1.67724	0.117839	0.0119168	0.0075099	0.00291428	0.0026264	0.00427736	0.0114455	0.00181177	0.00189133	0.0064718	0.00277744	0.00931358	0.0120733	0.00124807	0.0056437	0.00233871	0.00238173	0.00141082	0.00432558	0.00252475	0.00258454	0.00199064	0.0027359	0.00200225	0.0024655	0.00587742	0.00454286	0.0101554	25.81	103.276	11.4914	21.1694	16.9297	6.33015	4.16586	276.354	6.57078	9.28542	41.5749	63.5561	7.5013	33.802	15.7439	19.6802	0.371639	0.137468	0.192212
ACBD5 -/- male	MEAN	5.72599	1.0152	0.0373525	0.00650052	0.00607063	0.0100075	0.0109573	0.0336841	0.00332928	0.00332474	0.00841388	0.00642346	0.0123357	0.0364669	0.00199166	0.0119159	0.00404269	0.00273851	0.00281316	0.00671278	0.0029258	0.00585771	0.00452751	0.00401593	0.00159763	0.00113754	0.00117431	0.0031736	0.00371175	91.5485	651.506	52.1218	93.3455	84.0345	6.35061	22.9822	229.169	34.3778	38.1688	175.377	262.764	33.1188	277.738	31.8509	124.141	3.75728	0.323028	0.410566
	SD	2.14626	0.102706	0.014163	0.000911745	0.00234393	0.00440499	0.00438441	0.00585182	0.0021472	0.00204204	0.00579343	0.00359033	0.00321972	0.0175556	0.00122463	0.00297383	0.00350608	0.00188769	0.00159648	0.00360105	0.0013071	0.00366812	0.00120647	0.00381708	0.000847983	0.00103922	0.000755229	0.00138473	0.00288154	10.3365	151.936	4.76879	19.3563	11.3894	2.0232	4.08287	16.3644	5.3558	5.05955	21.0255	28.6584	3.95409	17.4887	4.8027	14.3026	0.478862	0.0731644	0.145178
ACBD5 +/+ male	MEAN	6.17507	1.00945	0.0335209	0.00830218	0.00547241	0.00914072	0.0141173	0.0346112	0.00454905	0.00426111	0.00851498	0.00429347	0.0103008	0.0590377	0.00347056	0.0243096	0.00436358	0.00321146	0.00410133	0.00828013	0.000649961	0.0067633	0.003747	0.00313796	0.00353983	0.00410976	0.00339676	0.00411807	0.00527211	101.537	668.121	59.6451	101.101	100.803	6.68603	28.847	295.906	39.081	44.5474	216.953	266.933	35.672	323.254	43.5897	123.902	4.94328	0.251606	0.316083
	SD	1.51778	0.126518	0.0110208	0.00368071	0.00212212	0.00238138	0.00216388	0.00834564	0.00224226	0.00132443	0.0011236	0.00110317	0.00458599	0.00753095	0.00294413	0.0140975	0.000680031	0.00116713	0.002826	0.00910354	0.000631379	0.00238445	0.0020816	0.00247494	0.00145712	0.00106347	0.00169236	0.00327957	0.00271275	13.4579	115.528	7.57961	20.4499	18.1288	1.98464	5.12849	91.09	7.66934	6.47279	54.9908	55.9562	7.03828	37.8036	5.04328	22.4817	0.445696	0.0585555	0.0617254
Liver
		Units in: nmol/mg DW
Genotype		C0	C2	C3	C4	C5:1	C5	C6	C5OH+HMB	C8:1	C8	C10:1	C10	MMA	Glut	C12	MeGlut	3HMG	C14:1	C14	C14OH	C16:1	C16	C16:1OH	C16OH	C18:2	C18:1	C18	C18:1OH	C18OH	Ala	Pro	Val	Thr	Leu/Ile	Gln	Met	His	Phe	Tyr	Asp	Glu	Trp	Gly	Orn	Arg	Cit	Hci	Asa
ACBD5 -/- female	MEAN	2.79537	0.334139	0.00514641	0.0464712	0.00637734	0.00861209	0.00437772	0.00850287	0.0128363	0.00816377	0.0147686	0.00250826	0.0120582	0.0384921	0.0248081	0.0310919	0.0410173	0.00306149	0.00243612	0.00674791	0.00242141	0.00589375	0.00207258	0.00204956	0.00157912	0.00266289	0.00482013	0.0026337	0.0042189	91.2762	317.275	31.9902	53.2558	59.4719	2.20323	14.5729	66.1951	25.4895	17.6602	101.324	69.5587	13.3071	141.475	40.2239	1.80673	1.91909	0.209234	0.0276741
	SD	0.537267	0.0627779	0.00207036	0.004044	0.000771654	0.00222588	0.00145082	0.00216946	0.00360087	0.00253857	0.00515244	0.00113688	0.00211348	0.00547639	0.0145221	0.00851239	0.0143984	0.00248087	0.000797744	0.00274567	0.000788093	0.00180663	0.0012534	0.000764152	0.000985059	0.000246002	0.0020351	0.00165052	0.000807194	9.02722	82.5857	7.75508	12.1503	10.5171	1.0307	2.66703	16.2212	4.06605	2.76272	21.1943	16.634	2.35101	9.47745	6.66792	0.261496	0.185134	0.0586328	0.00595815
ACBD5 +/+ female	MEAN	3.21082	0.344136	0.00791785	0.0416017	0.00589923	0.00586148	0.00423344	0.00831166	0.00992937	0.00947527	0.00826722	0.00178089	0.0106059	0.0557528	0.0237325	0.0268773	0.02661	0.00303682	0.00315454	0.00667686	0.00233267	0.00293464	0.00170183	0.00354648	0.00179697	0.00286018	0.00617115	0.00245011	0.00222995	91.3495	320.456	31.7572	51.1472	58.4729	2.2154	15.2573	66.6799	28.1323	21.6176	90.3779	91.3302	17.4321	138.983	36.2191	1.87371	1.91864	0.25544	0.0279799
	SD	0.707245	0.044293	0.00265307	0.0161925	0.00139139	0.00132782	0.00159505	0.00346295	0.00340799	0.00346178	0.00548003	0.000454551	0.00493519	0.0114851	0.0133602	0.00508615	0.0147442	0.000678522	0.00138665	0.00159199	0.00251119	0.00133319	0.000935155	0.00216814	0.000792011	0.00103385	0.00208946	0.00158303	0.000812839	13.4035	79.0075	7.09808	12.2628	13.9469	0.662625	1.86843	19.6277	4.17182	4.25626	11.1898	7.65414	2.78774	12.426	4.85031	0.284836	0.233253	0.0622484	0.00315043
ACBD5 -/- male	MEAN	1.92347	0.298206	0.00545206	0.0332662	0.00179555	0.00843302	0.00351791	0.00907583	0.00343288	0.00317209	0.00660693	0.00188792	0.0136928	0.0268662	0.0118465	0.0224084	0.010453	0.00189069	0.00180623	0.00486773	0.00177511	0.00398827	0.00113425	0.000699041	0.00153608	0.00155248	0.00303583	0.00148661	0.00112315	84.2689	179.801	20.1329	30.601	44.3902	2.11569	12.1076	46.4792	18.3374	13.0155	72.8852	58.7113	9.74248	120.392	24.5761	1.80982	1.54987	0.112768	0.0160236
	SD	0.748556	0.0983414	0.00330201	0.021363	0.00114931	0.00579105	0.00161998	0.00212426	0.000869825	0.00119022	0.00253368	0.000674062	0.00261239	0.017604	0.00375793	0.00576865	0.00423858	0.000708014	0.000602805	0.00209252	0.00102288	0.0017685	0.00071724	0.000709941	0.000681222	0.000490479	0.00172484	0.00120499	0.000565336	10.782	25.9554	2.86357	3.3763	9.20337	0.705214	1.30627	16.9282	2.82435	2.12795	8.09193	23.2088	3.01941	8.86128	2.43762	0.286991	0.237802	0.0174114	0.00303808
ACBD5 +/+ male	MEAN	2.18543	0.292768	0.00455223	0.0502808	0.00395301	0.00622517	0.0033452	0.00647016	0.00544907	0.00381138	0.00778152	0.0020702	0.0133169	0.0265567	0.00960122	0.0261696	0.0147054	0.00295489	0.00158578	0.00497432	0.00144559	0.00359045	0.00152106	0.00141348	0.0016571	0.00218877	0.0054721	0.00185704	0.00189137	87.347	250.513	26.4683	41.1213	48.6046	1.83416	13.4466	35.1595	21.7953	13.8355	66.1193	77.387	11.5346	139.174	23.6841	1.60804	1.68073	0.107526	0.0161647
	SD	0.211628	0.0400632	0.00161625	0.0106171	0.00203429	0.00128261	0.00154672	0.00116643	0.00129007	0.00108938	0.00132674	0.000641222	0.0034803	0.00673349	0.00788455	0.00480699	0.00328403	0.00185006	0.00129927	0.00256388	0.000381856	0.00133538	0.000793579	0.000534682	0.000969311	0.00125149	0.00255402	0.00189511	0.000762276	14.6518	51.7902	5.91094	10.383	13.9299	0.667017	4.10419	10.5872	7.49357	6.72745	13.2058	26.8019	4.04226	18.4313	4.87344	0.31937	0.156046	0.0361325	0.00451976
Brain
		Units in: nmol/mg DW
Genotype		C0	C2	C3	C4	C5:1	C5	C6	C5OH+HMB	C8:1	C8	C10:1	C10	MMA	Glut	C12	MeGlut	3HMG	C14:1	C14	C14OH	C16:1	C16	C16:1OH	C16OH	C18:2	C18:1	C18	C18:1OH	C18OH	Ala	Pro	Val	Thr	Leu/Ile	Gln	Met	His	Phe	Tyr	Asp	Glu	Trp	Gly	Orn	Arg	Cit	Hci	Asa
ACBD5 -/- female	MEAN	3.58153	0.991998	0.0166427	0.00575341	0.00385716	0.00741369	0.00449204	0.0184822	0.00147277	0.00261488	0.00389662	0.000399043	0.00997511	0.0236178	0.00159298	0.00404956	0.001096	0.000600033	0.00206646	0.0043165	0.00275296	0.00218	0.000873376	0.000227281	0.00126215	0.00174931	0.00247888	0.000568203	0.00084	62.4198	123.035	6.98127	21.7326	5.40247	20.0935	5.34893	71.6956	6.41615	7.78222	334.38	338.302	39.2172	91.4597	4.83961	29.2595	1.43111	0.0797558	0.28669
	SD	0.388092	0.150044	0.00495922	0.00177065	0.00178523	0.00161051	0.00124804	0.00423921	0.00128465	0.000616661	0.00225386	0.000510767	0.00310284	0.00826927	0.00186313	0.00214697	0.000958773	0.000942029	0.00175266	0.00438847	0.00224956	0.0015815	0.00114767	0.000454562	0.0011092	0.00130313	0.00239315	0.00113641	0.00104697	27.0012	54.2592	2.86044	10.196	0.94411	5.73526	0.793214	12.195	1.50832	1.52707	108.644	73.8639	7.52999	16.2914	0.982392	5.72743	0.319878	0.0225215	0.152664
ACBD5 +/+ female	MEAN	3.44276	1.17228	0.00914108	0.0064154	0.00522986	0.0109938	0.00880462	0.0169326	0.00182592	0.00220253	0.0039673	0.00136283	0.0166633	0.0198221	0.00329586	0.00472412	0.00296405	0.00227008	0.00314952	0.00406612	0.00122098	0.00527591	0.000901215	0.00203176	0.00038161	0.00187277	0.0019102	0.0020064	0.000538096	43.4283	137.333	7.9638	23.0806	6.58963	32.3311	6.98695	161.076	8.41937	8.97922	472.555	312.511	38.2681	119.687	6.62763	45.1356	2.50004	0.104162	0.264483
	SD	0.637144	0.382892	0.00354404	0.00258781	0.00423299	0.0038799	0.00800122	0.0052821	0.00111827	0.00218861	0.0023688	0.00100985	0.00892909	0.00315115	0.00200892	0.00268772	0.00202007	0.00237448	0.00300041	0.00489544	0.000939836	0.00551554	0.00180243	0.00249761	0.000763221	0.0014838	0.0014721	0.00242728	0.000660655	8.55958	40.8423	2.02338	4.90741	5.08961	28.5942	1.64655	152.238	1.75692	1.93295	95.8882	18.2065	2.65848	23.5715	2.57785	10.3889	0.555425	0.0346493	0.0464275
ACBD5 -/- male	MEAN	3.03318	0.63045	0.00770623	0.00281276	0.0015868	0.00621492	0.00499799	0.0201437	0.00151671	0.00195836	0.0036452	0.000476784	0.00938015	0.0188787	0.00222648	0.002558	0.000842396	0.000552628	0.00146954	0.00290415	0.000954393	0.00337397	0.00154273	0.000455854	0.000712005	0.00261009	0.0046557	0.000451376	0.000180551	69.0855	242.302	13.048	36.7736	4.3725	18.8529	8.50601	137.246	13.6104	12.9976	280.028	181.633	21.0495	145.064	7.42163	51.656	5.31191	0.0651413	0.479205
	SD	0.291939	0.0729014	0.00116138	0.000600404	0.00135167	0.00217687	0.00348602	0.00279884	0.00104826	0.00154655	0.00162382	0.000738447	0.00249193	0.00803183	0.0025103	0.00138106	0.000828926	0.000551018	0.000569709	0.000916706	0.00168062	0.00243284	0.000998001	0.000570603	0.000651379	0.00234207	0.00168034	0.000902753	0.000361101	17.0363	60.1468	1.67312	8.90147	3.62118	9.56525	1.5902	46.6433	2.2429	2.90046	35.957	32.2303	3.40412	12.2364	4.61636	10.5053	0.723107	0.00788756	0.40323
ACBD5 +/+ male	MEAN	2.58143	0.758415	0.00722125	0.00578026	0.00345659	0.00405718	0.00406386	0.0145507	0.00191617	0.00310887	0.00234175	0.0012782	0.00938353	0.0150487	0.00183066	0.00322821	0.00089273	0.00119026	0.00168888	0.00361457	0.00162295	0.00683309	0.000130454	0.00282081	0.00107459	0.00354884	0.00594048	0	0.000867311	45.87	180.213	9.39949	30.9983	6.65493	24.2056	5.77925	142.72	10.107	11.9737	291.155	204.245	24.8829	115.343	4.57749	40.9878	3.12598	0.0682867	0.165047
	SD	0.470022	0.130106	0.00298912	0.00186725	0.00133242	0.00105159	0.00139656	0.00430022	0.0010015	0.000733672	0.00218128	0.000828335	0.00180934	0.00378114	0.000788813	0.00263792	0.000887776	0.00116369	0.0013872	0.00284349	0.000879541	0.00428408	0.000260908	0.0021138	0.00134477	0.00163508	0.00261145	0	0.000815451	11.6446	45.0623	2.0383	5.31659	3.52079	3.53696	2.1201	17.793	2.06582	2.16688	51.7347	56.0143	6.08136	17.3925	0.615289	6.74985	0.791218	0.0141273	0.0345478
Heart
		Units in: nmol/mg DW
Genotype		C0	C2	C3	C4	C5:1	C5	C6	C5OH+HMB	C8:1	C8	C10:1	C10	MMA	Glut	C12	MeGlut	3HMG	C14:1	C14	C14OH	C16:1	C16	C16:1OH	C16OH	C18:2	C18:1	C18	C18:1OH	C18OH	Ala	Pro	Val	Thr	Leu/Ile	Gln	Met	His	Phe	Tyr	Asp	Glu	Trp	Gly	Orn	Arg	Cit	Hci	Asa
ACBD5 -/- female	MEAN	10.4182	2.95718	0.0700513	0.0189347	0.00226039	0.00798152	0.0146079	0.0445841	0.00374572	0.00456299	0.0120197	0.00218653	0.180914	0.0168496	0.00456852	0.00737797	0.00215206	0.00318938	0.00240658	0.0108654	0.00382742	0.00564735	0.00261478	0.00316741	0.00404937	0.00292206	0.00831824	0.00284131	0.00392358	44.5372	86.8767	9.12853	24.0162	12.9141	75.629	6.53006	560.677	8.29068	7.53102	79.0807	145.914	18.2624	28.3801	6.02332	29.4441	5.76596	0.123483	0.0593162
	SD	1.66114	0.189733	0.00978136	0.00763842	0.00258184	0.00634152	0.00220337	0.0102415	0.00349207	0.0022712	0.00576219	0.00177311	0.0409272	0.00912198	0.00163785	0.00285862	0.00156654	0.00271286	0.00219287	0.00585593	0.00242381	0.00424658	0.00232706	0.00295321	0.00379174	0.00197028	0.00531218	0.00252944	0.000923159	8.83525	22.2584	1.49216	8.17977	0.745642	37.0849	1.20336	201.022	0.96588	1.2211	7.51073	23.5879	3.68641	0.504586	0.424314	4.32383	0.264863	0.0249236	0.0083226
ACBD5 +/+ female	MEAN	10.4723	3.02274	0.0748459	0.018159	0.00601251	0.0170672	0.0149715	0.0570791	0.0056289	0.00276872	0.0142332	0.00361325	0.167626	0.0303999	0.00170879	0.00750881	0.00263364	0.00300076	0.00183545	0.00531202	0.00281666	0.00455122	0.00349564	0.0045157	0.00438953	0.00360323	0.0067447	0.00379429	0.00364722	42.6986	87.9698	9.40192	23.1165	11.6473	51.6444	5.40849	452.076	9.08362	7.8342	89.1015	176.879	21.8532	27.8743	5.7994	29.2691	5.15573	0.151049	0.0848049
	SD	0.760405	0.357817	0.0227932	0.00577696	0.00221488	0.00498822	0.0072275	0.0113312	0.00235205	0.00228596	0.00442492	0.00128219	0.0508142	0.0082535	0.00100691	0.00555371	0.00139409	0.00198899	0.00233405	0.00124003	0.00241308	0.00181989	0.00180996	0.00276071	0.00166464	0.00104416	0.00247991	0.0041293	0.00119911	4.64937	40.1582	3.85196	8.78946	2.09258	27.1945	2.91054	313.346	3.28489	3.20466	18.6286	37.5466	2.33886	4.86983	2.24433	4.25615	0.254906	0.0387954	0.0114595
ACBD5 -/- male	MEAN	11.6959	3.11239	0.0861498	0.0184091	0.00600604	0.0162273	0.0106626	0.0550451	0.00352894	0.00501084	0.00746028	0.00124529	0.261582	0.0160288	0.00441849	0.00208962	0.00117017	0.00202615	0.00198924	0.00611757	0.00115852	0.00784224	0.000914293	0.000755795	0.00205549	0.00392281	0.00808947	0	0.00176427	49.6399	98.1887	10.6506	28.8285	11.5726	29.5192	5.34093	202.97	9.09899	8.45258	94.8001	134.099	17.3831	33.9835	5.35486	31.7813	4.91963	0.0926503	0.0867852
	SD	1.81566	0.450834	0.061516	0.00580807	0.00167436	0.00316461	0.00317801	0.0174312	0.00200715	0.00247412	0.00572476	0.00079482	0.0607775	0.00436684	0.00213834	0.00297102	0.00103136	0.00249895	0.00102295	0.00377246	0.000809898	0.00190972	0.00112682	0.00101212	0.000935733	0.000706787	0.00043723	0	0.00093511	4.95481	20.3008	1.9135	5.53609	1.43258	12.2433	0.683448	69.3464	2.63337	2.04731	17.3222	28.1981	4.19955	3.52072	0.988227	5.06295	0.72528	0.00710185	0.0333359
ACBD5 +/+ male	MEAN	12.7912	2.6704	0.06363	0.0299307	0.00785956	0.0195703	0.0125291	0.051753	0.00753397	0.00516908	0.00582082	0.00358122	0.214019	0.0110118	0.00482393	0.00377564	0.00283071	0.00194628	0.00320897	0.00734137	0.00109759	0.00660249	0.00254305	0.00163305	0.00186884	0.00426365	0.0079476	0	0.000445188	52.8474	131.65	10.7182	36.9307	8.21737	31.4824	5.86904	239.675	8.92538	8.27728	91.1112	111.778	12.7625	31.0835	4.85532	30.2103	5.84335	0.101006	0.0762256
	SD	0.444501	0.265983	0.0207524	0.0171223	0.00166357	0.00345275	0.00339089	0.0172083	0.00359672	0.00143555	0.00485186	0.00218025	0.0632131	0.00582173	0.00386215	0.00350017	0.00121655	0.00239651	0.00172802	0.00266542	0.000659753	0.00323995	0.00152869	0.00220138	0.00163966	0.00119637	0.00346771	0	0.000545253	13.5973	71.6847	3.63553	20.6189	4.19859	5.09301	1.78341	70.7436	2.51163	2.29655	15.3801	7.18727	1.40561	3.23819	1.01538	3.40138	0.317455	0.0217615	0.0209497
Testis
		Units in: nmol/mg DW
Genotype		C0	C2	C3	C4	C5:1	C5	C6	C5OH+HMB	C8:1	C8	C10:1	C10	MMA	Glut	C12	MeGlut	3HMG	C14:1	C14	C14OH	C16:1	C16	C16:1OH	C16OH	C18:2	C18:1	C18	C18:1OH	C18OH	Ala	Pro	Val	Thr	Leu/Ile	Gln	Met	His	Phe	Tyr	Asp	Glu	Trp	Gly	Orn	Arg	Cit	Hci	Asa
ACBD5 -/- male	MEAN	4.2265	1.89673	0.0150481	0.0101573	0.0050311	0.00872705	0.00801537	0.0192725	0.00619646	0.00459716	0.00575	0.00202246	0.0178455	0.00666622	0.00293343	0.0051937	0.000353631	0.00253096	0.0023506	0.00320651	0.00234374	0.010951	0.000796176	0.00223037	0.00113611	0.00376459	0.00439366	0.0028568	0.00169344	47.2715	299.921	15.2817	41.9436	6.96411	12.1096	7.68675	203.392	10.5575	13.9337	74.9552	218.914	25.2797	183.459	6.21981	57.7683	2.12088	0.106153	0.0415713
	SD	0.9294	0.33567	0.00357655	0.00203201	0.00193719	0.00316203	0.00261443	0.00475949	0.00436539	0.00472046	0.00515466	0.00144538	0.0087154	0.00663205	0.00240036	0.00146768	0.000707263	0.00259202	0.00121813	0.00286679	0.00191015	0.00491291	0.00105677	0.00261447	0.0016819	0.00325991	0.00540924	0.00174766	0.00160999	13.3513	146.523	5.83007	21.1722	5.903	3.64608	3.48786	50.1331	2.78612	3.54423	9.9088	13.6374	2.75231	18.417	0.369309	11.3687	0.261206	0.00410574	0.0173213
ACBD5 +/+ male	MEAN	4.25983	1.33671	0.0171996	0.0112679	0.008471	0.00701896	0.0064233	0.0125396	0.00609365	0.00319313	0.00953912	0.00338219	0.0141318	0.00627387	0.00181004	0.00179956	0.00299344	0.00405219	0.00275277	0.00781537	0.00414505	0.0103077	0.0016435	0.00410264	0.00264188	0.00708569	0.00803134	0.00104194	0.000929391	49.3173	277.821	12.7583	37.3441	12.3997	17.4181	12.8585	292.022	12.387	15.0611	70.2091	202.755	24.4148	156.314	5.93032	61.5099	2.07329	0.150917	0.0242186
	SD	0.732579	0.133932	0.0084114	0.00286097	0.00702432	0.0039497	0.00395385	0.00336132	0.00356548	0.00229907	0.00770043	0.00228718	0.00671333	0.00711308	0.00124849	0.0017061	0.00180134	0.00286483	0.00170624	0.00582105	0.0025698	0.00368889	0.00250462	0.00274451	0.00185411	0.00191667	0.00456763	0.00208388	0.00119425	7.67282	65.87	1.56515	7.69274	1.67199	17.2934	8.73175	254.448	1.55016	2.40403	13.2701	19.0174	2.62292	21.2134	0.851064	10.1684	0.250897	0.0336524	0.00579197
Skeletal Muscle
		Units in: nmol/mg DW
Genotype		C0	C2	C3	C4	C5:1	C5	C6	C5OH+HMB	C8:1	C8	C10:1	C10	MMA	Glut	C12	MeGlut	3HMG	C14:1	C14	C14OH	C16:1	C16	C16:1OH	C16OH	C18:2	C18:1	C18	C18:1OH	C18OH	Ala	Pro	Val	Thr	Leu/Ile	Gln	Met	His	Phe	Tyr	Asp	Glu	Trp	Gly	Orn	Arg	Cit	Hci	Asa
ACBD5 -/- female	MEAN	5.14707	2.41781	0.034917	0.0598336	0.00782747	0.0306703	0.0278229	0.0442735	0.00603774	0.00920703	0.0234165	0.00886325	0.058707	0.0275358	0.00910426	0.0119648	0.00394161	0.00811722	0.0053714	0.0154758	0.00996015	0.0175742	0.00570061	0.0109081	0.00876392	0.00951356	0.00703943	0.000866558	0.00530208	59.7658	132.933	10.5109	25.644	15.0639	37.5994	6.15091	447.378	6.77696	9.82424	29.7079	80.393	11.61	100.472	9.29474	76.4343	6.94252	0.205062	0.0549651
	SD	1.0766	0.620967	0.0106547	0.0292807	0.00324214	0.0100356	0.0129701	0.0265507	0.00623863	0.00620551	0.0260781	0.00817065	0.0266674	0.0145746	0.00485876	0.00742292	0.00290881	0.00395756	0.0041848	0.00732409	0.00351399	0.00549405	0.00413079	0.0131754	0.00560091	0.0059366	0.00609866	0.00173312	0.00462066	9.59803	39.0397	2.19288	6.5831	3.84203	17.4019	0.448655	177.713	1.93104	2.34592	9.16992	16.3365	2.48702	11.4532	2.64175	24.7834	1.11204	0.0765896	0.0160079
ACBD5 +/+ female	MEAN	5.0166	2.60866	0.0443336	0.047281	0.00662826	0.0192875	0.0201854	0.0334705	0.00539138	0.00996714	0.0179221	0.00518499	0.0722291	0.0331277	0.00552381	0.00736994	0.00614564	0.00423027	0.0058911	0.00951887	0.00224623	0.0210828	0.00331123	0.00695741	0.00986217	0.0119159	0.011354	0.00468072	0.00456399	49.8684	119.667	9.69306	19.5378	8.56438	37.0731	4.79408	507.889	6.8283	8.96197	19.9863	81.9402	10.0284	94.9553	7.54152	53.5431	6.44766	0.196023	0.0523068
	SD	1.21457	0.57733	0.0174746	0.00754181	0.00165525	0.00518465	0.0048146	0.00979856	0.00201783	0.00328121	0.0108337	0.00237366	0.0616711	0.0163702	0.00443529	0.00634022	0.0016502	0.00092452	0.00163162	0.00310494	0.00179571	0.00520252	0.00257979	0.00619565	0.0059001	0.00313274	0.00261109	0.00304379	0.00251152	9.14673	37.9096	3.03376	5.3704	4.9507	27.6426	3.14108	507.118	1.88672	2.57238	9.50114	17.0744	1.10864	13.0452	1.2543	9.91396	0.918602	0.0621017	0.0127261
ACBD5 -/- male	MEAN	3.51593	2.1727	0.0525161	0.0722348	0.0112603	0.0381244	0.0389707	0.044847	0.0132143	0.0184991	0.0318636	0.010666	0.0456597	0.0399828	0.00420708	0.0235736	0.00753583	0.00601962	0.0100949	0.0258462	0.0141803	0.0939657	0.00504162	0.0086544	0.00647044	0.0140585	0.0363256	0.00182297	0.00562438	72.596	327.186	20.8758	38.0949	29.9344	27.6683	9.47383	402.524	9.10026	11.326	22.1387	65.695	9.46246	166.363	13.6477	78.6401	6.55833	0.25233	0.0417078
	SD	0.834536	0.381608	0.0212899	0.0251285	0.00581003	0.0243178	0.00943388	0.0175891	0.0094365	0.00543498	0.0134623	0.0025012	0.0251965	0.00633047	0.00226761	0.00745859	0.00464074	0.00559741	0.0075119	0.0155967	0.00270951	0.0565134	0.0045249	0.00805862	0.00797786	0.00944173	0.0142076	0.00364595	0.00562645	18.4683	116.348	3.79399	3.93331	5.5664	10.3894	2.07646	81.4655	1.3614	1.60106	4.7104	13.4729	3.0493	45.8314	2.45613	19.7988	1.50586	0.0282412	0.00472059
ACBD5 +/+ male	MEAN	3.32117	2.45794	0.0331082	0.0841175	0.0428648	0.0279085	0.042208	0.0336188	0.024819	0.0174604	0.0305385	0.0176513	0.0653249	0.0535538	0.0120239	0.0226359	0.00818293	0.0115178	0.0188596	0.0323827	0.0141587	0.156428	0.0112906	0.0268937	0.0158129	0.0242514	0.0466542	0.0048744	0.00381684	74.3327	290.692	18.2987	35.5965	26.6613	37.014	8.41728	706.885	7.37298	8.7016	22.5317	61.4733	9.08148	178.495	14.6717	78.7997	8.11045	0.293876	0.0452546
	SD	0.70521	0.68434	0.00220708	0.0260807	0.0304517	0.0126799	0.0156751	0.0169981	0.0137772	0.011066	0.0349133	0.0116184	0.00736787	0.0334368	0.00384066	0.0131306	0.00513431	0.00339009	0.0093565	0.0270902	0.0112267	0.0554599	0.00621043	0.0105067	0.0130641	0.0103536	0.0339513	0.0062642	0.00483445	30.0384	117.314	7.7807	14.9347	9.36257	19.7643	4.25825	333.711	2.92872	1.54213	14.0123	10.4986	2.95786	38.2067	2.41862	15.8278	1.71932	0.0664761	0.0201461
Adrenal Gland
		Units in: nmol/mg DW
Genotype		C0	C2	C3	C4	C5:1	C5	C6	C5OH+HMB	C8:1	C8	C10:1	C10	MMA	Glut	C12	MeGlut	3HMG	C14:1	C14	C14OH	C16:1	C16	C16:1OH	C16OH	C18:2	C18:1	C18	C18:1OH	C18OH	Ala	Pro	Val	Thr	Leu/Ile	Gln	Met	His	Phe	Tyr	Asp	Glu	Trp	Gly	Orn	Arg	Cit	Hci	Asa
ACBD5 -/- female	MEAN	4.70688	1.5218	0.0471528	0.0544458	0.0187846	0.0277227	0.0314526	0.0249277	0.0111301	0.0133024	0.0369853	0.00659442	0.0482421	0.04	0.0116975	0.0311157	0.0179123	0.00635503	0.0106877	0.0254558	0.00766707	0.0126296	0.012113	0.0131914	0.00963016	0.0151803	0.0208354	0.00717666	0.0265616	56.9712	294.497	22.1324	49.3569	52.7061	149.223	22.2106	2679.75	24.5747	22.1317	82.4841	95.9928	15.7563	89.5705	29.1673	45.2351	2.46466	0.376606	0.0819654
	SD	0.60628	0.189166	0.0175797	0.0157039	0.00539522	0.00417295	0.00832336	0.00715635	0.00717482	0.0047907	0.0119925	0.00125967	0.0209131	0.0309628	0.00732544	0.0238116	0.00894436	0.00390041	0.00270164	0.00988083	0.0044401	0.00685395	0.00965093	0.00694528	0.00437106	0.00846171	0.00480607	0.00694266	0.0115944	13.17	120.062	10.1568	25.6305	7.02339	141.766	18.0784	1869.89	2.43157	2.58088	16.4711	16.1228	1.98863	22.969	18.5376	21.6326	0.61764	0.0734104	0.0178799
ACBD5 +/+ female	MEAN	4.48618	1.45835	0.0447012	0.0463923	0.017862	0.0284576	0.0496304	0.0296802	0.0222558	0.0127535	0.0364278	0.0112789	0.0558918	0.0324042	0.013369	0.0265436	0.00785568	0.00714254	0.00605099	0.0375943	0.0251274	0.0207643	0.0104962	0.00612876	0.0191769	0.023852	0.037159	0.0265093	0.0368913	49.8538	293.915	24.4054	38.9725	41.8773	127.401	31.9109	1744.05	16.1073	19.4876	76.0643	112.821	16.8541	65.5206	17.0022	57.7109	2.42527	0.510769	0.111435
	SD	0.864754	0.404013	0.0125168	0.0174493	0.00529943	0.0151975	0.044677	0.009716	0.0171952	0.0163935	0.0181048	0.00821052	0.014414	0.0109497	0.00361615	0.0157972	0.00696343	0.0056356	0.00321576	0.0359516	0.0267529	0.0175798	0.0070937	0.00547376	0.0167747	0.0147573	0.0304672	0.0213694	0.030001	9.57947	113.395	6.8971	10.3463	8.50434	64.689	29.9376	953.274	3.35036	5.17285	27.5748	15.2048	3.17918	16.0735	7.71321	9.69353	0.475836	0.136687	0.0448858
ACBD5 -/- male	MEAN	1.62699	0.717855	0.0349805	0.0208601	0.0149077	0.0147567	0.0215694	0.020641	0.0141187	0.0073012	0.0199332	0.00688535	0.0301986	0.0199686	0.00651396	0.0177933	0.00467663	0.00141965	0.00977094	0.0145118	0.00558985	0.0199775	0.00762449	0.00734368	0.00651396	0.00343632	0.0153679	0.0120383	0.00344721	33.5042	258.973	16.3592	39.7902	26.4026	39.7675	18.3766	715.449	10.923	10.6894	30.9873	57.2138	9.51221	51.8133	9.42764	36.6897	1.16577	0.208492	0.0544498
	SD	0.494266	0.346011	0.0150279	0.00992159	0.00735639	0.0089458	0.0116728	0.00306491	0.01257	0.00460898	0.0151764	0.00425663	0.0185196	0.0150526	0.0029944	0.0112244	0.00260569	0.00180414	0.0044916	0.0115678	0.00192117	0.0115123	0.00876688	0.00866791	0.0029944	0.00327089	0.00940296	0.0162115	0.00370834	16.6962	206.92	8.65293	29.814	13.9993	23.9614	14.2548	370.997	6.24863	6.39016	5.58765	10.7494	3.38267	15.7772	5.14592	18.5349	0.469666	0.112277	0.0290077
ACBD5 +/+ male	MEAN	4.06023	1.9183	0.0693162	0.0477752	0.0360658	0.037064	0.0475657	0.0353391	0.0271803	0.0249559	0.0130946	0.0145466	0.0688684	0.0502454	0.0149304	0.0353613	0.0052378	0.0111099	0.00970871	0.0334971	0.0143904	0.0482321	0.0113052	0.00394265	0.00534698	0.0195383	0.020051	0.00268157	0.0102717	72.9912	609.587	47.2099	88.8626	65.0391	287.578	52.7609	3293.18	20.6091	23.1509	95.184	149.195	19.717	153.112	34.7627	60.1488	2.46393	0.365638	0.0799275
	SD	2.96354	1.42742	0.0428554	0.0319391	0.0237331	0.0253152	0.0298173	0.0285592	0.0258641	0.0151161	0.0142615	0.00727543	0.0652782	0.0554287	0.0121895	0.0358858	0.0078753	0.0055922	0.00290921	0.0295415	0.012446	0.0398976	0.00937802	0.00361731	0.00572003	0.0127811	0.0163718	0.00235272	0.00798341	39.9146	431.584	34.1337	61.6414	39.3199	355.573	54.4746	3480.66	11.6005	12.5388	66.8412	115.27	19.0968	106.89	23.6861	32.5575	1.41151	0.218225	0.0427363

## Sheet: Fig. 3D-G
Purkinje Cells								Axon swellings							Microglia
mouse nr.	genotype	lobe	Number of Purkinje cells	Distance in micrometer (which was evaluated)				mouse nr.	genotype	lobe	Area in micrometer square	Number of axon swellings			mouse nr.	genotype	lobe	Area in micrometer square	Number of microglia	Number of activated microglia
134	+/+	2.3	29	827.986				134	+/+	2.3	149088	0			384	+/+	3	348338	74	3
			42	1304.89							182057	1						246951	63	1
			9	249.976							17295.7	0					4.5	382805	70	3
		4.5	21	711.676						4.5	57518.6	0						263828	59	1
			25	696.206							166955	0						386961	86	2
			35	1016.66							205757	0						348715	87	6
			22	647.556							60319.6	0					6	253074	81	3
			14	457.385							8129.54	0						213654	47	3
			25	706.843							143637	0						380054	76	4
		6	31	750.554							56268.7	0						186933	55	1
			17	474.262						6	226464	0					7	332472	70	1
			22	652.511							55641.5	0						135853	36	3
			16	356.636							48428.1	0					8	292055	72	5
			32	910.936							108127	0						333587	59	6
		7	16	559.608						7	188449	0						168334	40	3
			33	971.58							23824.7	0					9	299685	73	12
			9	234.692						8	184104	1						330670	73	7
		8	26	885.985							140581	0						239640	65	0
			17	585.64							43677.3	0						232248	60	2
		9	30	904.3						9	155143	0						348193	55	2
			12	381.952							56480.4	0
			24	660.602							140622	1
															385	+/+	3	253690	35	0
																	4.5	295656	51	2
144	+/+	3	23	649.412				144	+/+	3	200767	0						257044	41	0
			24	651.409							52834.3	1						307532	75	0
			22	649.427							103561	0						198362	30	2
			19	562.414							42506.7	0					6	331789	42	0
			16	420.105							60501.9	0						187019	24	0
		4, 5	17	579.977						4.5	91779.1	0						215072	34	2
			17	443.245							91338.7	0					7	280561	43	4
			13	375.494							46925.2	1						324382	57	2
			35	962.653							41177.2	0					8	312256	74	3
			29	789.992							173703	2						230000	52	3
			25	661.487							98702.4	1
			15	409.548							182146	0
			18	561.568							25892.6	0			386	+/+	Sim	318199	65	4
		6	25	687.852						6	25917.3	0						248159	52	5
			25	684.611							210706	0						290938	57	1
			23	654.498							53319	0						236440	53	3
			24	532.596							19625.5	0						209080	49	1
			29	642.998							114506	0						303335	77	2
			14	422.628						7	77641.2	0						191749	49	1
		7	15	352.046							142487	0						46034.9	14	4
			33	1003.63						8	197665	1						281711	67	2
		8	11	369.849							116714	0					Crus1	130852	34	0
			23	682.93							117928	0						299139	77	1
			18	536.951						9	89424.5	0						308797	68	3
			34	889.737														78312.9	23	2
			20	459.921													Crus2	244064	62	3
			21	414.155				174	+/+	4.5	137412	0						318549	81	4
											104212	0						249816	56	4
											105686	0						65434.9	21	1
174	+/+	4.5	25	551.297						6/sim	30885.9	0					PM	297572	58	1
			8	198.016							206714	1						320561	79	1
		6/sim	31	742.668							225597	0						202326	55	1
			12	319.343							105405	1						236838	28	2
			35	829.216							63191.3	0						193211	31	1
			19	647.275						crus1	129082	0					Cop	328993	58	3
			6	169.777						crus2	187016	1						36603.4	6	0
		crus1	20	569.285							65608.7	0
		crus2	18	442.368							45607.4	0
			29	825.848						PM	21279	0			388	+/+	2	281098	75	2
		PM	43	1371.94							206790	1					3	345491	81	3
			20	585.171							55010	0					4.4	323903	79	2
										COP	72871.2	0						289888	60	1
											143966	0						229542	40	4
384	+/+	3	21	609.485														377365	60	1
			31	888.997													6	192803	56	4
			14	454.299				384	+/+	3	208918	0						320301	59	3
		4.5	22	729.421							17377.2	0						358580	48	4
			13	360.605						4.5	53268	1					7	277319	49	3
			16	493.219							60680.3	0					8	314880	65	1
			33	1038.21							66893.3	0						362143	50	4
			11	325.918							181619	1						200689	33	0
			22	662.883							13316.7	0					9	260225	46	3
			20	609.1							99640.2	1						298143	55	0
		6	33	830.052							185674	2						293750	62	3
			23	622.327						6	207265	1
			30	934.582							145589	0
			19	566.644							46813.6	0			394	-/-	3	280214	67	18
			24	695.258						7	159270	1					4.5	238618	63	9
		7	46	1227.75						8	18017.6	0						217837	51	5
		8	23	753.785							150706	0						376610	57	8
			10	240.119							127103	0						225493	51	10
			28	740.497						9	61316.1	0					6	287719	78	13
			9	283.429							65561.2	0						266953	67	8
		9	22	621.185							89540	0						339385	87	11
			26	748.028							139233	0					7	384613	91	14
			36	1022.97							18805.9	0						230047	74	10
			12	343.427							210310	2					8	328733	76	15
			23	606.421							112050	0						273025	56	10
			23	686.209
								385	+/+	3	102664	0			395	-/-	3	278825	90	10
385	+/+	3	26	705.76							100955	0					4.5	334614	99	25
			43	1151.15							166823	1						325072	92	25
			18	551.775						4.5	91820.4	0						345772	100	33
		4.5	17	675.032							52334.5	0					6	382671	92	13
			12	357.95							90535	0						278980	74	12
			18	497.579							29386.2	0						295857	88	16
			16	444.62							39229.4	1					7	369356	88	26
			19	587.815							96185.3	0						323758	67	18
			28	740.4							14775.9	0					8	309320	66	8
			9	280.112							47806.6	2						299450	76	21
			18	523.814							210814	0					9	311504	79	16
			16	505.217							25961.8	0						302122	62	26
			8	294.346							61226.5	0						134478	25	6
		6	23	708.249						6	227629	0						174487	37	2
			28	658.232							61980.8	0
			16	428.344							52213.6	0
			31	916.043							151895	1			396	-/-	3	280055	81	15
			21	547.919							12409.4	0					4.5	72853.4	28	8
			18	606.872						7	154954	0						306916	94	35
		7	31	1080.67							27639.6	2						314477	77	22
		8	18	568.509						8	57641	0						290708	98	24
			37	1034.6							29533.7	0						182673	36	9
		9	20	687.167							173904	3						241945	76	17
			21	554.468							60842.2	0					6	380545	87	28
										9	107596	0						212380	53	15
											133590	0						77079.6	29	10
386	+/+	4.5	28	640.859							137646	0						354596	72	5
			19	490.97							49725.5	0						151928	42	12
		6/sim	31	938													7	374916	90	20
			9	273.094														254959	65	12
			8	173.439				386	+/+	4.5	108614	0						252288	44	14
		crus1	16	479.118							155583	0					8	363201	93	18
			24	593.187							81252.9	2						364237	84	24
		crus2	27	843.413						6	174813	2
			21	653.363							88967.6	0
		pm	16	495.901							58033	0			397	-/-	3	195964	51	21
			21	616.136						crus1	51563.9	0					4.5	300447	82	28
											11020.5	0						213054	65	20
										crus2	123018	0						356037	96	20
388	+/+	3	43	1085.83						PM	144330	0					6	187505	34	5
			57	1582.54							6544.81	0						376983	80	19
			21	497.22							165376	3						188059	46	15
			25	682.521						COP	20461.3	0					7	350102	80	28
		6	24	518.173							158546	0					8	261618	56	17
			15	339.784							32591.2	0						261864	67	12
			19	458.135													9	291818	83	13
			38	968.639														243642	57	26
			21	511.518				388	+/+	3	172457	1						270486	64	20
			13	327.644						4,5	148505	0
		7	45	1128.73							183022	1
			11	343.511							207818	1
		8	11	291.005							20744.1	0
			53	1345.08						6	193634	0
		9	35	838.374							120081	0
											89825.5	1
										7	181396	0
137	-/-	sim	13	479.316						8	203629	1
			9	321.966							87572.1	0
			15	445.574						9	214775	0
			14	504.195							139169	0
			21	661.694
			13	389.215
		crus1	19	515.443				137	-/-	4.5	110568	3
			11	264.963						sim	238810	5
			27	844.573							172407	2
			25	745.769							137524	2
			16	530.534							19660.7	0
		crus2	13	449.968							13166.9	0
			15	1028.53							53598.3	2
			14	775.964						crus1	83878.9	0
			8	364.36							159376	3
		PM	16	571.999							19250.5	1
			17	652.665							118126	3
											52996.9	4
											18503.5	1
139	-/-	4.5	30	756.582						crus2	46328.9	1
			17	530.127							108359	4
		6	20	768.017							225508	8
			14	481.061							73726.7	1
			16	515.544							9935.59	0
		7	11	342.817						PM	22784.6	1
			11	345.512							237103	9
		8	20	793.476							174315	0
			7	228.246							19468.3	1
		9	15	729.83
								139	-/-	4.5	141757	1
159	-/-	3	17	778.271							117602	1
			13	651.529							94654.6	1
			10	370.094							208025	6
		4.5	19	664.094							82613.2	1
			31	1277.02							39286.6	1
			13	734.344						6	145987	1
		6	12	370.099							184555	1
			11	422.674							49151.1	0
			18	666.902							136616	1
		7	29	1231.86						7	79351.8	0
		8	21	790.537						8	232449	3
			13	673.176							21827.1	1
		9	8	353.443							39073.4	1
			16	757.209						9	120693	1
			18	766.415							189306	2
			16	629.845
			9	453.736
								159	-/-	3	228369	2
										4.5	110996	1
394	-/-	6	18	623.868							36464.7	0
			19	529.852							38433.4	0
			34	1065.64							214546	5
			9	515.638							130746	5
			11	344.42						6	113558	1
			19	711.194							202097	4
		4.5	15	682.953							71487.3	1
			10	392.989						7	111897	1
			19	645.266							27466.9	1
			37	1328.16						8	88835.9	2
			4	214.395							11126.4	1
			16	574.014							139449	2
			15	498.063							4873.17	0
			13	493.933						9	115650	0
		3	14	490.78							90972.6	0
			25	1015.84							99666.8	0
			14	449.518							110632	3
		9	18	589.85
			21	596.858
			20	718.666				394	-/-	3	117922	4
		8	16	475.906							93514.4	3
			22	811.517						4.5	57148.2	2
			22	626.592							162881	11
			11	428.118							15878.6	0
		7	17	733.401							127478	6
			25	966.497							134856	4
											11654.7	1
										6	69160.6	2
395	-/-	4.5	22	799.55							182240	5
			15	546.462							66472.3	3
			9	381.616						7	114026	3
		sim	12	508.997						8	81999.1	1
			10	360.717							168235	1
			14	493.414							21790.8	0
		crus1	11	354.312						9	164612	2
			20	789.555							125016	3
		crus2	28	1250.38
			6	278.425
		pm	13	655.106				395	-/-	4.5	139173	1
			8	487.288							26621.8	1
			14	615.454						sim	240546	2
			6	448.039							3353.7	0
			4	275.545							74085.1	1
		cop/8	19	749.878							213283	3
											109988	2
											80906.8	2
396	-/-	4.5	19	708.84						crus1	9845.59	0
			15	583.42							169228	1
			18	639.633							66982.6	0
			10	490.427						crus2	138218	3
		Sim	15	497.651							43985.2	0
			26	882.832							10142.2	0
		Crus1	44	1224.09						pm	131994	3
			23	522.684							65955.9	2
		Crus2	22	736.106							31762.7	0
			25	1179.45						cop/8	118578	0
			10	461.233							58633.6	3
		PM	35	1036.65
		Cop	17	446.197
								396	-/-	3	68862.4	6
											97110.3	2
397	-/-	4.5	33	1358.84						4.5	97897.8	4
			13	505.231							137114	7
		6	9	262.121							135800	2
			19	643.642							160018	5
		8	29	873.925						6	101119	6
			11	422.554							121872	6
		9	26	857.459							43877.4	1
			16	559.689							14489.7	2
			23	658.609						7	167042	15
										8	131552	6
											128327	7
											14701	2
										9	187421	10
											27601.7	9
								397	-/-	3	21065.4	1
										4.5	143164	2
											145614	6
										6	110153	0
											111952	4
											19025.3	0
										7	86179.4	3
										8	155400	5
											32689.6	2
											64586	1
										9	71146.2	0
											220671	5
											157918	1

## Sheet: Fig. 3H, Suppl. Fig. 4D
Densitometry of Immunoblots on MBP/PLP
Fig. 3H:
beta actin
	Area	Percent
1	7405.43	6.893
2	8329.72	7.753
3	11240.4	10.462
4	13775.4	12.821
5	11553.5	10.753
6	10418.3	9.697
7	10022.3	9.328
8	10914.3	10.158
9	11076.7	10.31
10	12704.6	11.825
	Average	10
MBP							MBP ACBD5 -/-	MBP ACBD5 +/+
1	3232.3	4.945			0.4945		0.4945	1.6373
2	5426.51	8.302			0.8302		0.8302	1.2474
3	2335.2	3.573			0.3573		0.3573	1.7861
4	7179.29	10.983			1.0983		1.0983	1.4679
5	450.021	0.688			0.0688		0.0688	1.0122
6	10702.4	16.373			1.6373
7	8153.46	12.474			1.2474		0.00527585	t test
8	11674.7	17.861			1.7861
9	9594.65	14.679			1.4679
10	6616.48	10.122			1.0122
PLP							PLP ACBD5 -/-	PLP ACBD5 +/+
1	11148.7	8.439			0.8439		0.8439	1.3391
2	11763.5	8.904			0.8904		0.8904	1.1918
3	9546.48	7.226			0.7226		0.7226	1.4934
4	12055.4	9.125			0.9125		0.9125	1.0458
5	8679.36	6.57			0.657		0.657	0.9035
6	17691.3	13.391			1.3391
7	15744.8	11.918			1.1918		0.00969608	t test
8	19729.8	14.934			1.4934
9	13815.9	10.458			1.0458
10	11936.9	9.035			0.9035
MBP		Myelin
KO vs WT		KO vs WT t test
P value	0.0053	P value	0.0097
P value summary	**	P value summary	**
Significantly different? (P < 0.05)	Yes	Significantly different? (P < 0.05)	Yes
One- or two-tailed P value?	Two-tailed	One- or two-tailed P value?	Two-tailed
Suppl. Fig. 4D
beta actin
	Area	Percent
1	6341.1	10.243
2	6459.64	10.435
3	7757.59	12.531
4	6548.64	10.578
5	3712.33	5.997
6	4763.15	7.694
7	6535.23	10.557
8	8010.76	12.94
9	5954.98	9.619
10	5822.74	9.406
	Average	10
MBP							MBP ACBD5 -/-	MBP ACBD5 +/+
1	6892.39	5.07			0.507		0.507	0.7035
2	5168.29	3.802			0.3802		0.3802	1.1872
3	4137.65	3.044			0.3044		0.3044		3.5386	Excluded data
4	6453.62	4.748			0.4748		0.4748	1.195
5	2875.44	2.115			0.2115		0.2115	1.4978
6	9563.35	7.035			0.7035
7	16137.3	11.872			1.1872		0.00173246	t test
8	48101.3	35.386			3.5386
9	16243.5	11.95			1.195
10	20360.3	14.978			1.4978
PLP							PLP ACBD5 -/-	PLP ACBD5 +/+
1	14345.4	15.223			1.5223		1.5223	0.4863
2	7123.65	7.56			0.756		0.756	0.7955
3	6800.55	7.217			0.7217		0.7217	1.1292
4	5993.82	6.361			0.6361		0.6361	1.6476
5	2892.69	3.07			0.307		0.307	1.9984
6	4582.9	4.863			0.4863
7	7496.17	7.955			0.7955		0.0332998	t test
8	10641	11.292			1.1292
9	15525.5	16.476			1.6476
10	18832.1	19.984			1.9984
MBP		Myelin
KO vs WT		KO vs WT t test
P value	0.00173246	P value	0.0333
P value summary	**	P value summary	*
Significantly different? (P < 0.05)	Yes	Significantly different? (P < 0.05)	Yes
One- or two-tailed P value?	Two-tailed	One- or two-tailed P value?	Two-tailed

## Sheet: Fig. 4B, D
vGlut1							vGlut2							vGAT							AIS
mouse nr.	genotype	Evaluated area in micrometer square	Area covered by vGlut1 in micrometer square				mouse nr.	genotype	Evaluated area in micrometer square	Area covered by vGlut2 in micrometer square				mouse nr.	genotype	Evaluated area in micrometer square	Area covered by vGAT in micrometer square				mouse nr.	genotype	AIS length in micrometer	AIS gap to soma in micrometer
480	+/+	4219.51	856.769				480	+/+	25344.2	308.347				480	+/+	37049.5	3201.23				480	+/+	12.0153	0.621481
		9595.61	2127.24						25544.2	265.603						37574.3	3102.78						11.1867	0.621481
		5550.15	1400.98						29083.8	297.875						29012.6	2339.36						8.90789	1.86444
		7353.26	1986.55						28773.1	244.317						28851.7	2341.12						13.0511	0
		1638.56	364.949						29578.1	317.273						28621.1	2864.73						10.9795	1.0358
		2694.21	589.353						29616.9	265.217						29909.5	2476.17						12.6368	0.621481
		5043.82	1061.98						34934.1	356.197						25951.6	2410.17						12.0153	0.41432
		4315.21	771.086						34471	333.624						29118.7	2845.2						9.32221	0
		3707.1	1096.48																				11.3938	0.20716
		3832.45	936.859				482	+/+	16743.6	182.347				482	+/+	17406.4	1584.82						11.601	0.621481
		5296.11	1089.67						17720.2	156.083						18126.7	1627.74						11.1867	0.41432
		5643.08	1097.73						12871.2	175.138						12295.6	779.557						9.52937	0.621481
									13974	112.739						14214.2	1442.34						12.8439	0.41432
									12862.8	144.582						13502.9	1362.39						11.1867	0.621481
482	+/+	1476.02	315.263						14657.2	139.089						14187.3	1359.09						14.5012	0.20716
		2474.6	516.709						15310.9	134.282						14578.4	1598.17						12.6368	0.621481
		3373.82	751.681						17587	165.396						18840.8	2047.45						10.1508	0.20716
		3666.97	707.82																				13.8797	0.41432
		3452.71	767.316				483	+/+	22779.5	303.025				483	+/+	24250.3	2585.56						11.8081	0
		3674.14	676.766						21962.6	225.692						22851.4	2758.6						12.0153	0
		5596.47	1157.39						15379.8	230.627						16211.2	1988.78						12.4296	0.621481
		5178.19	1126.38						17986.3	195.436						18427.5	2133.32						15.1227	0.828641
		5150.15	1173.72						15548.8	246.763						13004.2	1492.64						12.0153	0
		6583.44	1435.71						17116.4	170.288						16470.4	2087.36						14.2941	0.621481
									28557.8	269.508						20283.5	2146.32						15.3299	0.20716
									27866.4	243.03						23612.8	3026.95						13.8797	0.621481
483	+/+	2990.97	633.23																				10.7723	0.41432
		4401.6	810.791				484	+/+	17893.6	238.309				484	+/+	16072.8	2041.48						10.358	0
		3990.09	827.477						19251.2	222.774						18873.9	2634.01						11.601	0.20716
		3674.47	726.545						20583.5	165.61						18366.6	1697						12.0153	0.621481
		2469.16	526.381						20237.8	185.523						17466.8	1977.75						9.52937	0.20716
		3847.8	815.519						18624.6	158.014						15289.2	1484.1						13.0511	0.20716
		3105.6	746.088						20793.3	191.317						17068.4	1720.86						10.1508	1.24296
		2441.07	552.351						19936.2	298.262						16921	2530.55						8.49357	0.20716
		1709.94	408.161						21455.3	344.009						18193.4	2739.72						8.28641	0.621481
		3217.46	732.338																				14.7084	2.0716
							485	+/+	22065.2	205.522				485	+/+	22335.2	1948.18						10.9795	0.621481
									23732.8	287.662						21046.9	1911.79						10.5652	0
484	+/+	3828.42	773.898						20914	196.896						21883.8	1861.02						10.7723	0.20716
		4665.35	970.987						22079.9	183.249						21482.2	1830.85						10.9795	0.621481
		3021.76	627.884						15917.2	177.841						13599.3	1408.01						10.358	0.41432
		3053.77	656.28						17380.7	167.284						16035.1	1729.1						10.358	0.621481
		2533.69	556.986						26335.6	296.502						25544.9	2728.6						14.2941	0.621481
		3663.01	752.639						27174.7	240.369						27364.5	2819.45						10.7723	0.41432
		3425.04	716.92																				12.0153	0.621481
		3513.44	763.454				489	-/-	12486	231.142				489	-/-	16313.1	1952.95						12.0153	0.828641
		7028.73	1816.2						16288.5	241.699						18773.2	2152.25						10.5652	0.20716
		5240.51	1291.12						18981.9	193.505						18372.3	2277.69						9.32221	0.621481
									17677.4	148.144						18785.4	2284.04						11.1867	0.41432
									12650.8	76.432						15022	1867.08						10.1508	0.20716
485	+/+	2392.84	477.101						13417.6	182.004						15148.6	2031.57						15.1227	0.621481
		2269.95	457.035						23367.5	451.984						24459.9	3255.77
		2770.79	676.466						23721.3	344.911						24040.1	3249.68				482	+/+	12.6368	1.86444
		4193.43	854.229																				10.1508	1.24296
		3312.84	667.387				490	-/-	17451.5	261.44				490	-/-	19629.7	2180.96						16.9871	0.621481
		3528.35	846.73						16814.6	216.336						19053.3	2315.41						9.11505	1.65728
		2293.06	437.982						23002.4	340.447						34499.8	3992.59						15.9513	0.41432
		2919.18	679.253						25095.8	337.358						34628.4	3887.49						17.4015	0.828641
		4661.45	990.816						16398.5	162.477						18166.7	2285.24						9.94369	0.20716
		6428.14	1453.84						17659	161.19						17949.1	2190.61						13.2583	0
									14339.6	176.511						14458.6	1846.6						10.7723	1.24296
									15120.5	128.489						14633.8	1655.93						8.90789	0.621481
489	-/-	3838.2	753.643																				7.45777	0.20716
		7224.38	1543.79				491	-/-	12329.1	266.633				491	-/-	22850.6	1854.16						18.8516	1.0358
		3099.45	595.78						22999.5	566.654						24576.5	2228.42						13.4654	0.20716
		4522.35	1100.19						22626.9	440.741						25503.9	2091.61						14.2941	0.20716
		9818.68	1859.89						23944.5	428.638						26216.5	2588.61						14.2941	0
		8728.61	2508.54						10928.2	149.131						18735.5	1331.92						12.0153	1.0358
		2320.97	385.466						21245.2	439.239						22723.1	1979.9						10.9795	1.0358
		4940.88	1003.28						14361.4	269.165						18916.9	1568.08						10.358	1.86444
		3607.94	967.866						18931	367.441						21199	1983.63						10.358	0
		4710.14	1052.28																				8.90789	0
							503	-/-	13074.2	175.695				503	-/-	17482.6	1468.86						16.1585	0
									17957.2	184.321						18979.5	1559.89						9.52937	0.41432
490	-/-	3789.47	827.832						4583.66	57.721						6155.69	596.137						16.5728	0.20716
		4687.66	1308.14						5675.47	124.326						4834.03	508.246						7.87209	0.828641
		4604.76	994.254						6368.59	108.533						8363.9	677.161						13.4654	1.65728
		3853.47	595.085						7197.98	127.029						7637.73	619.354						14.9155	0.41432
		5992.7	1444.27						15071.9	188.87						16695.2	1267.89						14.5012	0.621481
		6499.89	1331.92						16342.9	184.15						17158.1	1482.72						14.7084	1.45012
		7766.88	1840.09						10779.6	177.155						11300.6	1204.16						9.52937	0.20716
		4584.95	970.076						9420.05	142.951						11175.7	1176.78						12.8439	0.828641
		5784.06	983.084																				12.8439	1.0358
		6717.45	1404.1				510	-/-	24860.6	211.143				510	-/-	26578.9	3162.56						14.5012	0.621481
									23650.1	177.369						28926.6	3309.42						9.52937	0.828641
									37649.6	289.421						35212.5	4268.1						9.32221	0.621481
491	-/-	1415.07	221.732						36385.7	286.117						34327.3	4124.08						12.2225	0
		3119.74	585.073						23957.1	133.724						21400.4	1933.77						7.45777	0.41432
		3097.66	610.519						20951.6	539.703						23196.9	2040.24						10.1508	0.41432
		4577.6	1033.46						17738.6	197.754						17338.2	1531.56						13.0511	0.20716
		4969.43	1328.83						18680.5	198.269						18356.2	1767.98						10.7723	0.828641
		5002.91	941.448						18432.7	150.204						18261.7	1587.05						13.4654	0.828641
		6432.01	1701.38						18077.2	132.179						18801.5	1615.33						10.1508	0.621481
		6062.49	1423.03																				15.1227	0.621481
		2859.97	593.849																				13.0511	0.41432
		7515.78	1574.21																				11.3938	0.20716
																							13.6726	0.41432
																							10.5652	0.20716
503	-/-	5190.64	1202.71																				11.1867	0.20716
		6549.11	1355.84																				9.11505	0.20716
		3018.71	628.718																				13.8797	0.621481
		3346.49	662.584																				11.8081	0
		3946.27	729.851																				10.9795	0.41432
		4810.87	1092.31																				9.94369	0
		2872.9	616.93																				14.9155	0.41432
		4246.07	1043.77																				9.94369	0.621481
		3800.55	982.095																				13.6726	0.41432
		5353.52	1165.22																				16.5728	0.621481
																							16.78	0.828641
																							10.5652	0.20716
510	-/-	7113.39	1387.95																				12.6368	0.41432
		8744.6	1928.98																				13.2583	0.621481
		4788.64	927.512																				9.94369	0.41432
		7477.97	1579.78																				12.6368	0.20716
		3264.72	720.581																				13.8797	0.41432
		6480.97	1224.68																				9.52937	0
		2468.96	481.407																				10.7723	0.41432
		4911.98	964.854
		5153.06	1350.3																		483	+/+	11.601	0.20716
		9449.16	2059.13																				13.6726	1.45012
																							9.94369	1.24296
																							11.3938	0
																							12.2225	0.828641
																							9.52937	0.20716
																							10.1508	0.41432
																							9.11505	0.621481
																							10.7723	0
																							19.4731	0.20716
																							9.32221	0.828641
																							11.601	0.41432
																							11.601	0.20716
																							14.5012	0.20716
																							12.8439	1.0358
																							8.07925	0.41432
																							11.1867	0.828641
																							14.2941	0.828641
																							10.5652	0.621481
																							13.0511	0.41432
																							15.1227	0.621481
																							13.0511	0.621481
																							11.601	0
																							12.4296	0
																							12.4296	0.20716
																							11.1867	0
																							10.7723	0
																							8.28641	0.20716
																							12.0153	0.20716
																							10.1508	0.20716
																							8.70073	0.41432
																							11.1867	0.828641
																							13.8797	0.41432
																							14.2941	0.621481
																							10.9795	0.41432
																							13.6726	0
																							15.9513	0.20716
																							8.90789	0
																							14.2941	0
																							11.1867	0.41432
																							11.1867	0.41432
																							14.0869	0.621481
																							13.8797	0.621481
																							12.2225	0.621481
																							11.3938	0.20716
																							14.7084	0.20716
																							11.1867	0.621481
																							14.9155	0
																							12.0153	0
																							14.9155	0.828641
																							10.9795	0
																							10.1508	1.0358
																							14.2941	0.20716
																							12.2225	0.621481
																							12.4296	0.621481
																					484	+/+	11.601	0.828641
																							11.8081	1.65728
																							12.4296	1.0358
																							11.1867	1.45012
																							12.0153	1.45012
																							11.3938	0.828641
																							8.28641	1.24296
																							11.3938	1.65728
																							11.1867	0.621481
																							10.7723	1.65728
																							6.62913	1.0358
																							10.358	1.24296
																							9.11505	1.45012
																							11.1867	1.24296
																							11.601	1.24296
																							9.94369	0.41432
																							17.1943	1.0358
																							10.5652	0.20716
																							12.6368	0.41432
																							10.9795	1.0358
																							11.8081	0.20716
																							12.4296	1.0358
																							11.1867	0.41432
																							6.42197	0.20716
																							9.32221	0.41432
																							8.90789	0.41432
																							8.49357	0
																							14.7084	0.621481
																							10.5652	0
																							13.2583	0.20716
																							9.73653	0.20716
																							6.62913	0
																							11.601	0.20716
																							9.52937	0
																							10.5652	0
																							9.52937	0
																							14.5012	0
																							10.7723	0.20716
																							13.2583	0.41432
																							8.28641	0.20716
																							11.8081	0
																							12.2225	0
																							14.0869	0.41432
																							7.87209	0.41432
																							9.52937	0.41432
																							13.2583	0.621481
																							14.2941	0.621481
																							9.52937	0.20716
																							9.11505	0.20716
																							10.5652	0
																							11.3938	0
																							13.4654	0.621481
																							9.11505	0.20716
																							10.1508	0.621481
																							12.6368	0.621481
																							9.11505	0.20716
																							8.70073	0.20716
																							10.5652	0.41432
																							8.70073	0
																							8.49357	0.621481
																							11.3938	0.20716
																							15.9513	0.621481
																							12.0153	1.0358
																							13.4654	0.20716
																							13.2583	0.20716
																							7.66493	0.20716
																							10.9795	0.20716
																							13.8797	0.20716
																							11.8081	0.20716
																							14.2941	0.828641
																							10.9795	0
																							7.45777	0
																							8.28641	0.828641
																							8.70073	0.41432
																							12.2225	1.45012
																							11.3938	0.621481
																							10.9795	0.828641
																					485	+/+	17.8158	0.621481
																							9.94369	0.20716
																							12.4296	0.20716
																							11.8081	0.41432
																							10.1508	0.828641
																							12.8439	0.621481
																							13.6726	0.41432
																							11.3938	0.41432
																							11.8081	1.0358
																							8.90789	1.24296
																							8.28641	0.41432
																							15.9513	1.45012
																							12.2225	1.0358
																							10.1508	0.828641
																							13.8797	0
																							9.52937	1.86444
																							9.73653	1.24296
																							8.28641	0.41432
																							11.8081	0.20716
																							8.70073	0
																							13.2583	0
																							8.07925	0.41432
																							7.66493	1.65728
																							13.8797	1.0358
																							11.601	0.621481
																							12.8439	0.20716
																							8.70073	0.41432
																							12.0153	0.621481
																							9.94369	0.621481
																							20.716	0.621481
																							10.7723	0.41432
																							12.2225	0
																							12.2225	0.828641
																							7.25061	0.41432
																							9.52937	0.20716
																							8.49357	0
																							10.1508	1.0358
																							6.83629	0.828641
																							13.4654	0.20716
																							9.73653	0.621481
																							6.62913	1.0358
																							8.28641	0.41432
																							6.83629	0.20716
																							10.7723	0.621481
																							12.4296	0.828641
																							8.70073	0.828641
																							10.7723	1.0358
																							10.358	0.41432
																							9.73653	0.621481
																							13.0511	1.0358
																							12.0153	0.828641
																							11.3938	0.41432
																							12.0153	0.621481
																							10.7723	0
																							10.5652	0
																							10.7723	0.20716
																							13.8797	0.20716
																							13.4654	0.621481
																							13.6726	0.621481
																							11.8081	0.20716
																							13.4654	0.41432
																							12.8439	0.41432
																							12.0153	0.621481
																							9.52937	0.621481
																							14.7084	0.20716
																							14.5012	0.20716
																							12.2225	0.41432
																							14.0869	0.828641
																							13.6726	0.621481
																							16.1585	0.828641
																							11.8081	0.20716
																							10.358	0.621481
																							14.2941	0.828641
																							16.3657	1.0358
																							10.5652	0.621481
																							11.1867	1.65728
																							11.8081	1.0358
																							10.5652	0.621481
																							14.2941	0.41432
																							10.1508	0.621481
																							9.52937	0
																							9.94369	0.621481
																							7.66493	0.41432
																							11.8081	0.41432
																					489	-/-	12.8439	1.45012
																							14.9155	0.828641
																							10.7723	0.621481
																							9.32221	0
																							12.0153	1.0358
																							12.2225	0
																							12.4296	0.621481
																							10.5652	0.621481
																							13.2583	0.621481
																							13.4654	0.41432
																							13.8797	1.0358
																							14.7084	0.828641
																							12.0153	1.45012
																							11.1867	1.0358
																							10.1508	0.41432
																							13.4654	0.828641
																							13.0511	0.621481
																							11.8081	0.621481
																							10.7723	0.621481
																							13.8797	1.45012
																							12.0153	0.828641
																							12.0153	0.828641
																							11.601	0.828641
																							14.5012	0.828641
																							14.5012	0.41432
																							15.3299	0.621481
																							17.1943	0.20716
																							11.601	1.0358
																							15.3299	0.828641
																							11.8081	1.65728
																							16.5728	1.24296
																							11.8081	0.621481
																							9.94369	0.621481
																							14.2941	1.65728
																							14.2941	0.20716
																							11.601	1.45012
																							12.2225	1.45012
																							12.6368	0.621481
																							15.537	0.621481
																							14.9155	0
																							15.9513	1.0358
																							10.1508	0.20716
																							13.6726	0.20716
																							8.49357	0
																							10.358	0.41432
																							14.7084	0.20716
																							16.5728	0.828641
																							15.9513	1.0358
																							11.3938	1.45012
																							11.601	1.24296
																							12.4296	0.621481
																							11.8081	0.41432
																							13.2583	0.621481
																							11.8081	0.828641
																							12.2225	1.86444
																							12.0153	0.828641
																							12.8439	0.20716
																							12.0153	0.621481
																							13.8797	0.621481
																							14.0869	1.0358
																							13.0511	0.828641
																							12.4296	1.45012
																							10.1508	0.41432
																							10.5652	0.41432
																							10.358	1.24296
																							9.11505	0.828641
																							13.0511	1.0358
																							10.1508	0.41432
																							11.601	0.20716
																							11.601	1.0358
																							12.4296	0.20716
																							11.1867	0.828641
																							11.8081	0.621481
																							12.6368	0.621481
																							12.4296	0.621481
																							10.1508	0.828641
																							13.4654	0.828641
																					490	-/-	10.9795	0.621481
																							11.8081	0.621481
																							11.601	1.86444
																							14.5012	1.45012
																							11.3938	0.41432
																							9.52937	0.41432
																							10.358	1.65728
																							11.3938	1.65728
																							15.7442	1.45012
																							10.7723	0.828641
																							9.94369	1.65728
																							8.90789	1.65728
																							10.358	1.45012
																							12.0153	1.0358
																							8.70073	0.828641
																							12.2225	1.45012
																							12.4296	1.0358
																							9.94369	2.0716
																							10.5652	0.41432
																							12.6368	1.24296
																							14.2941	0
																							10.358	0.621481
																							8.07925	0.621481
																							11.1867	1.24296
																							13.8797	1.0358
																							14.0869	1.0358
																							13.0511	0.828641
																							7.87209	0.20716
																							14.5012	1.24296
																							15.537	1.65728
																							11.8081	1.65728
																							11.1867	1.24296
																							12.4296	1.0358
																							10.7723	0.41432
																							12.8439	1.86444
																							10.358	0.621481
																							12.2225	1.24296
																							8.70073	0.20716
																							10.358	0.621481
																							12.0153	1.45012
																							15.3299	0.20716
																							10.358	0.621481
																							9.11505	1.65728
																							7.04345	1.45012
																							12.6368	0.41432
																							13.0511	0.41432
																							10.358	0.41432
																							10.358	0.20716
																							9.73653	0.20716
																							12.8439	0.41432
																							9.11505	0.20716
																							13.0511	0.621481
																							10.1508	0.20716
																							13.6726	0.828641
																							10.358	0.41432
																							13.8797	0.828641
																							12.2225	0.20716
																							12.2225	0.20716
																					491	-/-	13.6726	0.41432
																							12.6368	0.828641
																							7.25061	0.828641
																							6.83629	0.20716
																							11.3938	0.20716
																							14.5012	0.20716
																							11.8081	0.828641
																							12.4296	1.0358
																							11.8081	1.0358
																							14.5012	0
																							11.8081	1.0358
																							11.601	1.45012
																							13.6726	0.828641
																							13.8797	0.828641
																							8.07925	2.0716
																							6.62913	0.621481
																							14.9155	1.86444
																							10.9795	0.621481
																							10.1508	1.24296
																							11.601	0.621481
																							10.5652	1.24296
																							12.6368	0.41432
																							13.6726	1.24296
																							11.1867	0.828641
																							11.601	1.0358
																							11.8081	0.20716
																							14.5012	0
																							11.3938	0
																							18.8516	0.41432
																							13.6726	0
																							10.7723	0.20716
																							14.0869	0.20716
																							11.601	1.0358
																							8.90789	0.20716
																							11.1867	1.0358
																							10.358	0.20716
																							12.0153	0.621481
																							11.8081	1.24296
																							12.8439	0.828641
																							10.1508	0.621481
																							6.83629	1.24296
																							7.04345	0.828641
																							13.8797	1.0358
																							11.601	1.0358
																							13.4654	1.65728
																							12.2225	0.20716
																							12.0153	1.24296
																							14.0869	1.0358
																							12.4296	0
																							12.6368	1.24296
																							12.2225	0.621481
																							10.9795	1.24296
																							10.7723	1.0358
																							13.6726	1.24296
																							15.537	1.24296
																							13.6726	0.828641
																							10.9795	0.621481
																							12.8439	1.0358
																					503	-/-	13.6726	1.0358
																							14.7084	0.828641
																							7.87209	0
																							10.358	0.621481
																							13.4654	0
																							15.9513	0.621481
																							11.3938	2.69308
																							8.49357	1.45012
																							6.42197	0.41432
																							7.25061	0.828641
																							9.52937	0.828641
																							5.59333	0.20716
																							5.80049	0.621481
																							6.00765	0.621481
																							6.00765	0.41432
																							12.8439	2.0716
																							14.5012	0.828641
																							15.537	0
																							14.2941	0.828641
																							15.1227	0.621481
																							14.5012	3.31456
																							13.0511	0.41432
																							13.0511	1.65728
																							13.8797	0.621481
																							15.7442	0.828641
																							14.0869	0.41432
																							12.2225	0.621481
																							11.1867	1.45012
																							11.601	0.20716
																							12.4296	0.20716
																							14.0869	0
																							13.8797	0
																							13.0511	0.828641
																							9.94369	0.828641
																							13.4654	2.0716
																							15.7442	0.828641
																							13.8797	0.828641
																							10.5652	1.24296
																							13.2583	0.41432
																							12.2225	0.20716
																							14.2941	1.0358
																							14.2941	1.0358
																							11.1867	0.41432
																							13.6726	0.828641
																							14.7084	0.621481
																							10.358	0.621481
																							10.5652	0.828641
																							13.0511	0.20716
																							9.73653	0.20716
																							8.49357	0.621481
																							11.3938	0.621481
																							13.8797	1.45012
																							11.3938	0.20716
																							15.9513	1.24296
																							11.1867	0.828641
																							12.4296	0.828641
																							11.8081	0
																							12.2225	0.41432
																							13.4654	0.41432
																							13.4654	1.45012
																							10.9795	0.41432
																							13.4654	0.41432
																							13.2583	0.41432
																							14.5012	0.41432
																							12.6368	0.41432
																							12.4296	0.20716
																							13.6726	0
																							15.1227	0.828641
																							16.3657	0.621481
																							10.9795	1.65728
																							13.0511	0.20716
																							10.1508	0
																							13.8797	1.0358
																							14.9155	1.0358
																							15.9513	1.86444
																							16.3657	1.45012
																							17.4015	1.0358
																							13.4654	0.828641
																							10.7723	1.45012
																							14.7084	0.20716
																							11.3938	0.828641
																							12.8439	2.48592
																							13.2583	1.24296
																							16.9871	0.41432
																					510	-/-	15.537	0.828641
																							16.9871	1.45012
																							14.7084	1.0358
																							14.0869	0.621481
																							10.9795	0.41432
																							10.358	0.621481
																							8.28641	0.41432
																							13.4654	0.828641
																							11.8081	0.41432
																							9.94369	0.20716
																							10.1508	1.65728
																							10.7723	0.621481
																							10.5652	1.24296
																							5.80049	0.621481
																							13.4654	0.41432
																							9.73653	0.621481
																							15.9513	0.621481
																							11.1867	0.828641
																							9.32221	0
																							9.32221	0.41432
																							10.1508	0.828641
																							8.90789	0.41432
																							12.8439	0.828641
																							12.2225	0.621481
																							8.49357	0.621481
																							13.4654	0.828641
																							13.2583	0.41432
																							10.5652	0.41432
																							12.0153	0.621481
																							6.62913	1.65728
																							11.3938	0.828641
																							11.1867	0.20716
																							7.66493	0.41432
																							8.70073	0.621481
																							8.70073	0.621481
																							10.7723	1.0358
																							7.87209	0.41432
																							11.3938	0
																							12.8439	0.621481
																							9.73653	2.27876
																							11.3938	0.41432
																							8.90789	0.20716
																							8.49357	0.20716
																							7.45777	0.20716
																							9.52937	0.41432
																							7.45777	0.20716
																							7.04345	0.621481
																							7.87209	0.621481
																							10.9795	0.828641
																							9.11505	0.621481
																							14.0869	0.41432
																							14.9155	1.45012
																							16.3657	1.0358
																							15.1227	0.41432
																							19.0587	1.24296
																							13.2583	1.0358
																							9.94369	0.41432
																							12.4296	0.621481
																							9.73653	0.828641
																							9.11505	0.621481
																							7.04345	1.45012
																							8.70073	0.828641
																							7.66493	0.41432
																							12.6368	1.45012
																							12.8439	0.828641
																							11.1867	1.65728
																							11.8081	0.828641
																							11.3938	1.0358
																							9.94369	0.828641
																							6.83629	0.621481

## Sheet: Fig. 5D
Number of lipiddroplets in ACBD5 Knockout hepatocytes
15 months									3 months
			Count LD diameter >2um	Count Hepatocytes	LD (>2um)/hepatocyt							Count LD diameter >2um	Count Hepatocytes	LD (>2um)/hepatocyt
	Liver ACBD5+/+	Mouse 1 A	159	37	4.2973					Liver ACBD5+/+	Mouse 1 A	0	70	0
		Mouse 1 B	95	40	2.375						Mouse 1 B	0	75	0
		Mouse 2A	91	41	2.21951						Mouse 2A	0	77	0
		Mouse 2B	108	49	2.20408						Mouse 2B	7	73	0.0958904
		Mouse 3 A	10	38	0.263158						Mouse 3 A	8	72	0.111111
		Mouse 3 B	23	50	0.46						Mouse 3 B	9	78	0.115385
		Mouse 4A	77	55	1.4						Mouse 4A	3	67	0.0447761
		Mouse 4B	31	48	0.645833						Mouse 4B	0	72	0
		Mouse 5A	42	39	1.07692						Mouse 5A	16	71	0.225352
		Mouse 5B	70	36	1.94444						Mouse 5B	6	63	0.0952381
		Mean:	70.6	43.3	1.63048						Mean:	4.9	71.8	0.0682451
	Liver ACBD5-/-		Count LD diameter >2um	Count Hepatocytes	LD (>2um)/hepatocyt					Liver ACBD5-/-		Count LD diameter >2um	Count Hepatocytes	LD (>2um)/hepatocyt
		Mouse 1 A	3	70	0.0428571						Mouse 1 A	41	66	0.621212
		Mouse 1 B	0	51	0						Mouse 1 B	16	51	0.313725
		Mouse 2A	1	36	0.0277778						Mouse 2A	20	50	0.4
		Mouse 2B	8	41	0.195122						Mouse 3 A	39	66	0.590909
		Mouse 3 A	4	39	0.102564						Mouse 3 B	21	60	0.35
		Mouse 3 B	2	42	0.047619						Mouse 4A	13	55	0.236364
		Mouse 4A	0	45	0						Mouse 4B	15	72	0.208333
		Mouse 4B	1	39	0.025641						Mouse 5A	16	61	0.262295
		Mouse 5A	0	38	0						Mouse 5B	21	59	0.355932
		Mouse 5B	0	56	0						Mean:	22.4444	60	0.374074
		Mean:	1.9	45.7	0.0415755

[truncated: 15 more sheets: Fig. 5E, Fig. 6B, Fig. 6D, Fig. 6F, Fig. 6G, Fig. 6I, Fig. 6J, Fig. 7, 8 - Liver MS w IS, Fig. 7, 8 - Liver MS wo IS, Fig. 7, 8 - Cerebellum MS w IS, Fig. 7, 8 - Cerebellum MS wo IS, Suppl. Fig. 2B, Suppl. Fig. 2C, Suppl. Fig. 3B, C , Suppl. Fig. 4B, C]
